# Supplementary material for: Attenuation of High Gamma Activity by Repetitive Motor Tasks
Source: Hum Brain Mapp. 2025 Feb 7;46(2):e70153. doi: 10.1002/hbm.70153 (PMC11803456; doi:10.1002/hbm.70153)
Supplement: Supplementary file 5 — Table S1. Detailed information on HGA z‐scores for each “Grasping” trial and “Block,” as well as HGA z‐scores in 100 ms intervals during a single movement trial. [file HBM-46-e70153-s001.xlsx]

## Sheet: Grasping
Subject number	Channel	Grasping1	Grasping2	Graspping 3	Grasping 4	Grasping 5	Grasping 6	Grasping 7	Grasping 8	Grasping 9	Grasping 10
1	49	1.47038	2.65369	1.82274	1.68995	1.84039	0.725041	1.18434	1.59825	1.10402	1.27003	Block1
	49	1.73115	1.5638	0.550613	0.66245	1.31325	1.74084	0.270798	1.04924	0.755289	1.01503	Block2
	49	1.77079	1.60972	1.34707	0.680846	1.41654	0.833255	1.30279	1.10318	1.76129	0.71931	Block3
	49	1.45613	1.38324	0.492393	1.26886	1.48486	0.972892	0.622159	1.04671	0.865668	0.329678	Block4
	49	1.2797	0.325758	1.17435	0.929311	1.21703	1.09419	0.591803	0.658494	0.711276	0.321285	Block5
	49	1.54868	0.323714	0.438972	1.17621	1.26625	1.02967	1.20292	1.19419	0.825862	0.585715	Block6
	49	0.923823	1.07636	0.887556	0.146008	0.344055	0.461902	0.485056	1.85901	1.64275	1.15257	Block7
	49	1.21054	0.670983	1.61676	0.969471	0.957419	0.241308	0.174962	0.681052	0.684068	0.543562	Block8
	49	1.48295	1.08515	1.11551	1.03955	1.04521	1.041	0.490465	1.12735	0.535046	1.12217	Block9
	49	1.15671	0.734411	0.627186	0.923792	0.704666	0.84343	0.666634	0.509037	0.740014	0.245452	Block10
	50	2.28704	1.03667	1.5692	1.19233	1.4102	0.891844	0.656795	0.734615	1.40832	0.840411
	50	1.39547	0.522452	0.897706	0.237721	0.817073	1.04918	0.255136	0.54648	-0.27245	0.34185
	50	1.71752	1.05894	0.126189	0.89045	0.912981	0.811304	0.954748	0.5042	0.115994	1.12931
	50	0.572278	0.657573	0.747617	0.454456	0.635973	-0.0533695	-0.236002	0.617362	1.05116	0.32392
	50	0.892473	0.374748	-0.289404	0.726765	0.480582	0.176043	0.841406	0.710176	0.121434	1.27665
	50	1.10434	0.352545	0.37359	0.450868	1.27487	1.05478	0.389114	0.800611	0.36776	-0.317021
	50	0.759736	0.492147	0.20448	0.761905	0.525566	0.288906	0.670844	1.61511	0.935656	0.738702
	50	0.732938	0.351466	0.145813	0.435744	0.0146126	1.04209	0.300973	0.576422	0.508256	1.02009
	50	0.655467	0.86826	0.483779	0.814715	0.773701	0.00952493	0.961469	0.887981	0.076565	-0.0840955
	50	0.818664	0.822121	0.257743	0.58831	-0.560133	0.820303	0.570914	0.337704	0.289937	0.395174
	51	0.724166	0.711612	0.548206	0.505176	0.504869	0.088237	0.63157	0.423375	0.904394	0.36872
	51	0.428059	0.753559	0.276995	0.330542	0.14111	0.575664	0.0867486	-0.141869	0.228548	0.236344
	51	1.00984	0.151528	0.794918	0.348343	0.511482	0.331179	0.60724	0.371865	0.605833	1.14743
	51	0.956463	0.811277	0.807102	0.795572	-0.217358	0.403754	0.155204	0.208249	0.323737	0.500722
	51	0.896049	-0.186213	0.195397	0.570241	0.647383	0.925288	0.113098	0.686158	0.853866	0.285454
	51	0.876404	0.121643	0.341336	0.568002	0.795804	0.00569751	0.384765	0.353816	1.11954	0.582743
	51	0.814969	0.578397	0.154999	0.396634	0.504275	0.264847	0.221334	1.271	0.661372	0.330315
	51	0.77398	0.539293	-0.873901	0.376024	-0.0593177	0.166364	-0.201825	0.13457	1.1444	0.0223405
	51	0.652443	0.931783	0.413764	-0.350601	0.409598	0.757844	0.098687	-0.0900866	0.0937591	1.04815
	51	0.481764	0.496231	0.73967	0.298414	0.421277	-0.118781	0.364429	-0.463244	0.0960795	-0.0223731
	53	2.62632	1.7592	2.50521	1.30902	1.45892	1.41287	0.615359	1.76256	1.40508	1.27151
	53	1.53766	1.38771	1.20275	1.29503	1.0039	0.899845	0.590239	0.311755	0.716502	0.943212
	53	2.53941	1.82643	1.59193	1.67925	0.864866	0.562877	0.83175	1.00053	0.969609	1.43695
	53	1.68228	1.19833	0.85202	0.857063	0.53827	0.903798	0.882707	0.320299	0.725126	0.670099
	53	2.30701	0.636054	1.33778	1.10326	1.61241	1.78375	0.563865	0.386048	0.782354	0.73064
	53	1.16148	0.951297	0.77498	1.46533	1.05428	0.983478	1.29808	1.11653	1.25568	0.943974
	53	0.873592	0.974168	0.755488	1.30142	0.338936	0.771624	0.489542	1.21841	0.452947	1.15657
	53	0.601052	1.20973	1.10727	0.0785556	1.03165	1.26233	0.174837	0.478464	0.83694	0.71433
	53	1.13038	0.718426	1.19087	0.841309	0.838333	0.591208	1.0814	0.580259	0.941508	0.754593
	53	1.29041	1.53198	0.881799	1.38275	1.3443	1.16302	0.76112	1.09582	0.727353	1.0912
	54	2.07614	1.35019	1.46104	0.5587	1.36037	1.63293	1.08852	1.54871	0.396962	0.230622
	54	1.36548	1.44735	0.656416	0.361152	0.335434	0.258419	-0.0257168	0.805245	0.674392	0.184716
	54	1.86049	1.10769	0.103851	0.599981	1.32411	0.655942	-0.172772	1.27707	0.581686	0.815564
	54	1.25194	0.754936	1.20408	0.216781	-0.0146938	0.87306	1.15685	0.757865	1.34831	0.562944
	54	1.31048	-0.0599873	0.00470679	1.12271	0.476568	0.898093	0.108434	0.800942	0.429426	0.230261
	54	0.574169	0.493742	0.0117905	0.966017	0.73244	0.633427	0.300691	0.894903	0.0555854	0.0915802
	54	0.308965	0.364615	0.378231	0.799433	0.0366632	0.140831	0.311906	0.43738	1.23262	1.09272
	54	2.07391	0.519333	0.184103	1.15904	0.817751	1.06409	0.575866	0.849308	0.713647	1.29649
	54	0.516102	1.046	1.00831	0.932447	0.279215	0.686919	1.06186	1.06495	0.502013	0.143624
	54	1.15774	0.897477	0.295016	0.379176	0.496545	0.144109	0.675607	0.333407	0.285443	0.639204
	55	1.78621	1.28271	1.51774	1.93565	1.26888	2.15747	1.9041	1.50174	0.848311	1.92366
	55	1.31228	0.846395	1.54133	0.887185	1.08456	1.21498	0.55295	0.138688	1.59208	0.724409
	55	1.3716	1.74136	0.316946	1.1965	1.35332	1.35521	0.868331	1.04224	2.10554	0.955344
	55	1.53839	0.628792	0.698504	0.766756	0.310333	0.776351	1.25168	0.528548	1.00648	0.483033
	55	0.686493	1.2922	1.16944	1.14014	0.907365	0.554675	1.56332	0.987488	1.1258	0.68284
	55	0.823588	0.634603	0.640735	0.868088	1.07625	0.510727	1.2584	0.712996	0.606357	0.97502
	55	0.039632	1.05843	0.426839	0.671609	0.203038	0.893968	1.08881	2.22022	0.80115	0.89572
	55	1.5755	0.767971	1.02347	1.42276	0.506433	0.894387	1.0358	0.998761	1.17746	0.758049
	55	0.967671	1.55145	0.458646	0.276971	0.134852	0.838986	0.719441	0.710982	1.55436	0.124232
	55	1.14626	1.37462	1.65291	0.758688	0.689873	0.390503	1.29651	0.802594	0.71345	1.27814
2	36	1.75399	0.907879	0.658022	1.07075	1.6668	0.67766	1.47275	0.0649755	0.478608	0.383161
	36	1.56697	0.872934	0.807525	0.237307	-0.0852983	0.717218	0.172059	0.384748	-0.213274	0.195057
	36	1.75319	0.277655	0.531843	0.80709	0.364142	0.485997	0.477577	0.320426	0.471706	0.331205
	36	1.64924	0.569516	0.38193	0.952299	0.639616	-0.21953	-0.192878	-0.360632	0.390016	0.107059
	36	1.50512	0.289642	0.169398	0.162413	-0.0545002	0.00959833	1.90279	0.95394	0.338191	0.091378
	36	2.25478	0.46689	-0.253621	0.257029	0.627919	0.47132	0.486195	0.404993	0.270838	-0.151603
	36	1.75092	0.48652	0.285706	-0.362757	-0.222846	0.120949	-0.00283739	-0.403785	0.508391	0.295566
	36	1.6144	-0.221408	-0.48838	-0.31243	0.366185	0.0451485	0.0013609	-0.402847	0.58467	1.23353
	36	2.24876	1.33212	0.285773	0.314609	0.536503	0.402383	1.93502	0.98132	0.609134	0.603772
	36	1.69309	0.13097	0.783843	-0.304367	-0.252639	0.957303	0.626036	0.0738693	-0.315629	0.0619258
3	1	0.131475	0.522561	0.732968	0.280378	0.573046	0.587865	0.479105	0.196385	-0.192249	0.210947
	1	0.368263	1.16265	0.398844	-0.39976	0.0739684	0.032658	0.0693527	0.472881	-0.498427	0.775907
	1	-0.0653287	0.4795	0.599703	0.06827	-0.0509482	0.239519	0.669483	0.159881	0.0555028	0.117694
	1	0.125212	0.491646	0.590895	0.493585	-0.613966	0.162121	-0.221401	0.077862	-0.0627014	1.12805
	1	0.618645	0.149107	0.106185	1.09003	-0.452268	0.44795	0.494551	0.360888	0.482431	0.132757
	1	0.511069	0.247167	-0.302154	-0.157845	-0.332808	0.280498	0.416304	0.648855	0.133796	0.554932
	1	0.71324	-0.406223	0.296434	0.314219	0.530059	0.0282467	0.175134	-0.00682831	-0.118726	0.531191
	1	0.711689	-0.0465967	0.249111	0.561107	0.580858	-0.0791705	0.100084	-0.152246	0.599254	0.491962
	1	0.579437	0.0759655	0.188249	0.303203	0.249823	0.683663	0.811964	0.0799893	0.295393	-0.376231
	1	0.956959	0.399082	0.545675	-0.61599	0.497373	0.249047	-0.200452	0.245728	-0.600781	0.11872
	3	0.609564	0.698385	0.651831	0.705147	0.704199	0.465761	0.597356	0.258677	-0.0701169	0.946064
	3	0.22848	0.692168	0.0355818	1.16259	0.483965	0.310949	0.584265	0.906929	-0.0656191	0.0372886
	3	0.944126	0.371842	-0.156864	0.180211	-0.0129347	0.269899	0.808032	0.134048	0.638648	0.440816
	3	1.17342	1.08447	0.316099	0.631626	0.872571	1.26615	0.393104	0.754467	0.373091	0.731341
	3	0.646963	0.0188789	-0.214083	-0.123822	0.174125	-0.0270835	1.57042	0.225297	0.559174	0.43398
	3	0.0866083	0.63477	0.858505	-0.112986	0.590691	0.328274	-0.282749	0.409304	0.2822	0.305328
	3	0.840845	-0.15894	0.494041	0.121019	0.812856	0.224804	-0.0159553	-0.634843	0.885365	0.0359044
	3	0.503439	0.187598	0.300066	0.121919	0.571186	0.320676	1.05913	1.10683	0.502418	0.035879
	3	1.43362	0.194308	0.549843	0.514214	-0.175347	0.458166	0.0899968	0.274724	0.722621	0.140848
	3	0.788821	0.494505	-0.518131	0.193768	0.279963	0.130143	1.17899	0.50556	0.0377928	0.0516857
	4	0.744906	0.831584	0.0473554	0.0294379	0.547166	-0.0511603	0.279344	0.415376	0.476201	-0.282276
	4	0.748231	0.614374	-0.0804908	-0.179078	0.288703	0.346448	-0.445634	0.371655	0.411111	0.297403
	4	0.56438	0.352567	0.359854	0.191132	0.197475	-0.153048	0.162422	0.62313	0.414343	-0.0447904
	4	1.50937	0.796807	0.826076	0.594975	0.0574135	0.456404	0.303829	0.300379	0.690485	0.968966
	4	1.02118	0.553402	0.325998	0.450205	0.313797	0.617213	0.202487	0.0114483	-0.249076	0.729841
	4	0.313496	0.336955	-0.596395	-0.33091	0.0528733	0.189147	0.252728	0.623427	-0.274754	0.535277
	4	1.07801	0.330799	-0.538617	0.232699	0.649356	0.032493	-0.158425	0.109141	0.471274	0.289139
	4	0.581821	0.4931	1.16223	0.130531	-0.121341	-0.423622	0.976844	0.221364	0.661561	0.0759517
	4	1.26306	0.166219	0.483849	-0.221443	-0.0477929	0.293393	0.774402	0.590589	0.149093	0.605506
	4	0.920536	0.317202	0.634693	-0.329527	-0.182622	0.535466	0.47449	0.710685	0.768867	0.252109
	10	1.10842	1.19457	1.46296	0.735727	0.723659	0.799573	0.264886	0.779854	0.589637	0.74791
	10	1.64671	0.973212	0.44319	0.611678	1.33396	0.979989	0.89186	0.547437	0.0545421	1.02855
	10	1.59184	0.259706	0.840615	0.52624	0.636938	0.568858	0.504752	0.620726	-0.343019	0.596227
	10	1.97064	-0.0324969	0.737257	0.580134	-0.243996	1.07766	1.29835	-0.0343937	0.623904	1.24617
	10	1.13082	0.663947	0.0863751	0.565111	0.722002	0.580617	0.874433	0.00588263	0.748774	0.254777
	10	2.05162	0.255485	0.618561	0.0308181	0.66666	0.559992	0.152083	0.216476	1.9721	0.497004
	10	1.99778	-0.126662	0.73898	0.297484	0.149503	0.666153	0.166342	-0.0449981	0.352587	0.443409
	10	1.58434	0.804244	0.787664	0.337677	0.295478	0.676753	0.715956	0.796498	0.0969996	0.61279
	10	1.22546	-0.355612	0.283832	0.0823496	0.254821	0.444221	0.529502	1.62407	-0.404976	0.726932
	10	1.16842	0.329483	0.162615	1.10193	1.13188	0.426224	0.972821	0.848236	1.25764	0.812565
	11	0.679636	1.08621	-0.060074	-0.312658	0.835052	0.129302	0.47186	0.0127331	-0.237726	-0.1077
	11	0.635453	0.488233	0.215595	0.0896808	0.746006	-0.308183	-0.181652	-0.23225	0.0575335	0.137384
	11	0.752989	0.215044	-0.57829	0.618227	0.326117	0.261208	0.0891023	-0.207187	-0.210922	0.394184
	11	0.617886	0.0434781	0.230525	-0.290177	-0.252327	0.104994	0.0242608	0.438444	-0.258783	0.0191082
	11	0.40698	0.494187	0.322909	-0.358133	0.0973918	-0.0512298	0.193747	0.100237	-0.0784459	-0.241276
	11	0.870376	0.516678	0.441426	0.451404	-0.0907941	-0.0693413	0.84203	0.370437	-0.132568	0.00260367
	11	1.09871	-0.296873	-0.486584	0.437183	0.209434	-0.383447	0.586355	0.896031	0.676855	1.12921
	11	1.07559	0.281589	-0.204511	0.194084	0.197103	0.514862	-0.209222	-0.313342	0.227822	0.180558
	11	0.843269	-0.196684	0.0320852	0.18596	-0.0795141	-0.0439693	0.0814817	0.298021	-0.234397	0.0888334
	11	0.127225	-0.31295	-0.0559627	0.136222	0.594364	-0.0183649	-0.151547	1.31388	0.672633	0.179127
	12	1.02913	1.52241	1.03556	1.31295	0.996395	0.397736	0.770235	1.37972	0.597576	0.315076
	12	1.01884	0.586752	1.46249	0.602896	0.33617	1.12176	0.14526	0.825633	-0.0989869	0.631553
	12	0.799992	0.383033	0.388097	0.610227	0.831952	0.526179	0.739315	0.624646	0.0540021	0.697195
	12	0.969472	0.524169	0.683156	0.161537	0.350531	-0.051544	0.341541	0.0833497	0.110389	0.372042
	12	1.28297	0.966544	0.276559	0.321842	0.614384	-0.0586614	0.39468	0.196389	0.0325738	0.835061
	12	0.859952	0.931556	0.622079	-0.00124418	0.2906	-0.171783	0.70494	0.757623	0.660178	0.128065
	12	1.33099	0.262497	0.937388	0.513013	0.36138	0.147859	0.744763	0.19888	0.588136	1.0088
	12	0.792054	1.43951	0.910154	0.396652	0.495874	0.170444	0.734866	0.814828	0.620243	0.466849
	12	0.577832	0.676537	0.324534	0.332649	0.581564	0.555309	0.434529	0.530653	0.191233	0.554671
	12	1.0048	0.711636	0.239147	0.398087	0.364645	0.882463	-0.0238815	0.695813	1.17713	0.178986
	13	0.437342	0.372235	0.251779	0.763058	0.302294	0.921455	0.820139	0.310309	0.965362	0.602334
	13	0.973897	0.758391	0.363381	0.482211	-0.130104	0.818928	0.354271	1.28637	-0.453443	0.378383
	13	0.634183	0.782033	-0.342078	-0.291562	0.115446	0.599895	0.61405	0.393313	0.175827	0.155256
	13	0.786333	0.398916	-0.193456	0.552175	0.968831	0.975119	0.718459	1.08097	0.327576	0.156029
	13	0.819519	0.985169	0.526001	0.125695	0.211367	0.233738	0.483265	0.722497	-0.121625	0.454187
	13	1.05577	0.443334	0.74364	0.0920626	0.736561	0.0464583	0.213965	1.29566	0.132091	0.189821
	13	0.281503	0.126462	1.07199	0.707947	0.445467	0.112803	0.73203	0.592741	-0.57583	0.197885
	13	0.360459	0.396518	-0.0223953	0.561197	0.155611	0.311634	0.711688	-0.28267	0.186688	0.308293
	13	0.399714	0.330069	-0.289471	0.169218	0.192038	-0.118288	0.696156	-0.607205	0.110174	0.0403553
	13	0.201026	0.00331313	0.571506	0.53764	0.542751	0.650662	0.0103714	0.342027	0.829805	-0.320067
	16	1.13185	1.15072	0.646001	0.525144	0.592135	0.0469233	0.93271	0.369579	0.501099	0.705175
	16	1.11698	0.85174	-0.0716545	0.37877	0.903137	1.33855	0.255386	0.129654	0.199684	0.446913
	16	1.31885	-0.250449	0.913479	1.15615	-0.411465	0.205057	0.354523	0.775032	0.262665	-0.18352
	16	0.784672	0.182531	0.186621	0.617339	1.0973	0.18902	0.111747	0.819825	0.341665	0.382847
	16	1.14683	0.18441	0.21606	-0.47322	0.254701	0.72091	0.580743	0.629258	0.703814	0.841337
	16	1.12642	-0.0781638	0.658357	0.372168	0.181252	-0.00017501	0.57115	0.376706	0.732017	1.08164
	16	1.05646	1.06671	0.780617	1.25811	0.604604	0.432596	0.621603	1.26333	1.72574	0.349638
	16	1.97288	0.845957	0.399612	0.354409	0.236843	0.394557	0.533721	0.105525	0.847695	1.0783
	16	1.2673	0.700005	0.764667	0.590651	0.820761	0.166786	0.773588	0.510133	-0.0305911	0.303047
	16	0.799651	-0.0336764	0.420128	0.114951	0.453904	0.725205	0.345236	1.33605	1.09073	0.673805
	17	0.370507	0.81248	-0.233598	0.446258	0.127269	0.0193474	0.426368	0.28391	0.423065	0.59314
	17	0.579257	0.510644	0.322554	0.0212084	0.504622	0.258938	0.442834	0.350986	0.128695	0.851878
	17	0.770731	0.291331	0.38277	0.90194	0.48231	0.208596	0.403943	0.278679	0.47646	0.75245
	17	0.480528	-0.307534	0.00323488	0.561166	-0.0506137	0.500693	0.508772	0.641859	0.548006	0.690203
	17	0.482524	0.273677	0.210217	0.72418	0.705629	-0.078683	0.486712	0.230499	-0.673341	0.120797
	17	0.885294	-0.265611	0.252104	0.330465	-0.76566	0.0140089	0.749683	-0.330615	-0.242326	-0.19386
	17	0.272298	-0.473015	0.20747	0.66639	-0.110021	1.06419	0.434679	-0.335899	-0.0214185	1.12036
	17	1.00351	0.0771304	-0.154744	0.256842	0.409025	-0.5462	0.153474	0.727296	-0.181143	-0.37392
	17	1.00947	0.760576	0.0538615	0.0207385	-0.125687	-0.0670398	-0.154303	-0.0641971	-0.084425	-0.562769
	17	1.11625	0.433598	0.0489894	-0.110716	-0.159523	0.373085	0.272125	0.457662	0.542413	0.38925
	18	0.753102	1.7328	1.1512	0.600204	0.706744	0.32248	0.844092	0.795408	0.112601	0.265974
	18	-0.274367	1.33248	1.15822	0.138006	0.443125	0.371277	0.583859	0.546915	-0.184658	0.0340697
	18	0.936351	0.107394	0.102667	-0.10724	-0.321994	0.526115	0.202922	-0.00930426	0.465081	1.06589
	18	0.904578	0.521271	0.113483	0.174729	0.582138	0.484902	0.654879	0.93615	0.25888	0.685118
	18	0.382703	0.186305	0.0052182	0.668375	0.505149	0.648509	-0.0515794	0.180482	0.429424	0.491668
	18	1.01119	1.1783	0.219712	0.326769	0.407482	0.583977	0.167148	0.220564	0.378579	-0.0674227
	18	0.410117	0.48312	0.613926	0.589082	0.542834	0.406533	0.262648	0.613403	0.217773	0.0196664
	18	0.624588	0.415425	0.942201	0.328183	0.489609	0.024482	0.207823	-0.202696	0.282833	0.633732
	18	1.04724	0.286373	0.527567	0.630639	0.0986124	0.842796	0.188281	0.11543	0.190813	0.0505473
	18	0.534485	0.488423	0.867655	0.313695	0.332358	1.2952	1.07891	0.457066	0.441868	0.697339
	19	0.839575	0.328775	0.357872	-0.040281	0.371058	-0.49484	0.18343	0.420596	0.249276	-0.21231
	19	-0.422966	-0.0746055	-0.104483	-0.761273	0.389956	0.419844	0.514096	0.292575	-0.461842	0.446621
	19	-0.209053	0.249013	0.315383	0.290489	-0.0178812	0.800785	0.105141	0.492804	-0.151411	0.463491
	19	0.4034	0.789725	0.239363	0.0745024	0.286318	-0.0131737	-0.351169	0.384421	0.385214	1.01989
	19	0.787189	0.376463	0.067335	-0.0886525	0.455657	0.826555	-0.202825	0.0477632	0.266682	0.416895
	19	0.656893	1.21044	0.0659387	0.058069	0.378283	0.259692	0.419163	0.472193	0.0262708	-0.112195
	19	1.41259	0.136885	0.599552	0.418701	0.0016769	0.38123	-0.22458	0.264246	-0.273678	-0.21362
	19	0.400826	0.0334363	0.414776	0.487436	0.298989	0.253902	0.330051	0.41818	0.109395	0.159422
	19	0.202006	0.642961	0.398327	-0.234884	0.266718	0.271805	-0.258601	-0.496606	0.649694	-0.517675
	19	0.784097	0.43485	-0.211732	0.25061	0.372765	-0.183598	0.295064	0.0400478	-0.457701	0.404582
4	1	0.459582	0.90283	0.594092	0.434872	0.338258	0.807787	0.742413	0.427605	0.239952	-0.189904
	1	-0.183369	0.080253	-0.240932	0.00417283	-0.0308424	-0.244775	0.144741	0.243938	0.741298	1.09353
	1	1.18898	0.403367	0.303051	-0.0968056	0.688366	0.463792	0.876327	1.15155	0.553988	-0.276882
	1	0.59911	0.444755	0.558769	-0.0639668	-0.252004	-0.227387	0.282321	0.659067	-0.0668707	0.675429
	1	0.618031	0.231448	0.282503	-0.499672	0.00308571	0.0905274	0.703364	1.22346	0.275252	-0.654129
	1	-0.114007	1.13461	-0.245975	0.197941	-0.461996	0.269713	0.209505	-0.314131	-0.442649	0.260278
	1	0.306587	0.614851	0.0398144	-0.161459	-0.157048	-0.497405	0.147673	0.57986	0.650916	0.563754
	1	0.0804902	0.224494	0.75037	0.219646	-0.454269	-0.350376	0.246168	0.258409	0.278923	0.644535
	1	-0.0203166	0.178734	0.532579	0.0787537	-0.332583	-0.218946	-0.43982	-0.264292	0.495195	0.546827
	1	0.0552597	0.057438	-0.187938	0.0787859	0.050646	-0.0337647	-0.234656	-0.4457	-0.233271	-0.453216
	3	0.300551	1.44808	0.84288	0.284313	0.618023	0.627111	1.23084	0.617285	-0.0235521	-0.252012
	3	0.643455	0.457094	0.0551168	-0.0974045	-0.0473253	-0.0468862	0.69259	0.59056	0.712083	1.33621
	3	1.22142	0.147285	0.00656928	-0.240125	0.718987	0.83897	0.90258	1.53084	0.370949	-0.248161
	3	0.324699	0.226465	0.850954	-0.150053	-0.436387	-0.360288	-0.0387708	1.0462	0.176467	0.749072
	3	0.973069	0.45291	0.593667	-0.374615	-0.17815	0.344307	0.864523	0.599323	0.179712	-0.605744
	3	-0.218798	1.29118	0.431426	0.186953	-0.144827	0.680206	0.50499	-0.322488	-0.725018	-0.012696
	3	0.56552	0.832628	0.202441	-0.220177	-0.0840515	-0.365826	-0.0239441	1.22761	0.800701	0.909534
	3	0.200971	0.899791	1.10378	0.306581	-0.447245	-0.591372	0.313859	0.144958	0.156936	0.00997176
	3	0.0730303	0.569555	0.794027	0.0675694	-0.474224	-0.305244	-0.31925	0.244442	0.0320355	0.872303
	3	-0.0451991	0.357571	0.240639	0.458098	0.0278944	-0.160511	-0.0634872	-0.362178	-0.423998	-0.572788
	4	0.227602	1.46173	0.867743	0.308871	0.66166	0.524957	1.17388	0.615963	-0.0384302	-0.254561
	4	0.612759	0.472502	-0.031062	-0.0999121	-0.0515264	-0.0422742	0.694193	0.530014	0.781884	1.38557
	4	1.17221	0.133958	0.0529141	-0.255592	0.748829	0.822019	0.902129	1.46301	0.460478	-0.21666
	4	0.291912	0.239425	0.880546	-0.181703	-0.434989	-0.325066	0.0620772	1.01946	0.091393	0.779091
	4	0.983567	0.486426	0.622515	-0.303613	-0.151629	0.311231	0.869537	0.596651	0.0630251	-0.661617
	4	-0.213973	1.29487	0.40083	0.13625	-0.0554274	0.618601	0.576533	-0.394609	-0.690483	0.0416678
	4	0.570778	0.830277	0.253069	-0.243241	-0.163882	-0.390377	-0.0492965	1.30698	0.863796	0.941335
	4	0.194031	0.945908	1.11905	0.231117	-0.400643	-0.590925	0.367996	0.29271	0.138353	0.11761
	4	0.106986	0.581469	0.70259	0.116907	-0.430469	-0.302574	-0.321173	0.215717	0.11066	0.84976
	4	-0.0233301	0.29035	0.113825	0.48132	0.0567188	-0.107415	-0.142282	-0.262604	-0.477274	-0.506408
	5	0.23371	1.47622	0.869131	0.328237	0.751868	0.546082	1.17014	0.655332	0.0133483	-0.22309
	5	0.665134	0.483649	-0.0170126	-0.097448	-0.0748228	-0.0543067	0.66515	0.486937	0.797266	1.35842
	5	1.18689	0.121915	0.0863948	-0.225289	0.761595	0.794829	0.851973	1.43478	0.429048	-0.237699
	5	0.29469	0.18473	0.850131	-0.218073	-0.452524	-0.33555	0.0347805	0.957602	0.0810956	0.751264
	5	0.962847	0.497593	0.626421	-0.373388	-0.188044	0.333911	0.876846	0.613656	0.0564338	-0.63743
	5	-0.204323	1.24489	0.426912	0.189059	-0.04061	0.565546	0.589208	-0.425172	-0.708201	0.00704477
	5	0.606136	0.826613	0.298739	-0.170363	-0.144187	-0.343081	-0.022396	1.34826	0.905009	0.956259
	5	0.148501	0.956722	1.10057	0.296978	-0.393573	-0.587777	0.368389	0.271788	0.133105	0.155618
	5	0.133599	0.598984	0.710742	0.11587	-0.393819	-0.32017	-0.354086	0.202319	0.176649	0.833774
	5	-0.0350409	0.338693	0.146242	0.456769	0.13602	-0.180302	-0.09693	-0.197654	-0.405517	-0.519048
	6	-0.184972	1.25908	0.651028	0.516868	0.70817	0.56457	1.09594	0.888379	0.1295	0.0913384
	6	-0.0181085	0.289486	-0.0602438	0.0243003	0.423255	0.192895	0.572934	0.639638	1.25731	1.37363
	6	1.14402	0.346207	0.214053	-0.0146363	0.478816	0.537647	0.609312	0.768215	0.347453	0.0679916
	6	0.0862259	1.00025	0.631357	0.0714605	-0.521198	-0.166475	-0.0102051	0.926725	0.502151	0.169623
	6	0.79338	0.459933	0.499899	-0.0300918	-0.410397	-0.0181205	0.851121	0.666091	0.389715	-0.126207
	6	-0.102327	1.41168	0.290292	0.0900337	-0.221564	0.493962	0.262141	0.433104	-0.266757	0.0312349
	6	0.193512	0.371395	0.82905	-0.126873	-0.115656	-0.406903	-0.0909091	0.660264	0.806052	1.10619
	6	0.199798	0.598034	1.02095	0.200431	0.244739	0.0913025	0.322036	0.592913	0.381833	0.901211
	6	-0.177506	1.18059	0.235425	0.490375	0.283792	-0.172465	-0.19012	-0.140154	-0.0598758	0.508039
	6	-0.349582	-0.0391142	-0.0640426	0.536864	0.14147	0.0663906	-0.045834	0.24354	-0.184608	0.0832758
	7	0.261434	1.07911	1.06718	0.584169	0.849863	0.421871	0.942937	0.781356	0.537238	-0.144967
	7	0.284474	0.285657	0.00693976	-0.0651842	0.169823	0.268311	0.329254	0.144377	0.604587	1.40315
	7	1.18644	0.857279	0.328098	0.0258694	0.177867	0.817679	0.602054	0.965214	0.0199746	0.0679063
	7	0.571925	0.887369	1.11247	0.118578	-0.346624	-0.0494463	0.152611	0.559845	0.022755	0.470069
	7	0.754247	0.416168	0.623479	-0.33998	-0.240692	0.34619	0.499562	0.79252	-0.154184	-0.251182
	7	0.0994478	0.973438	0.330979	0.123106	0.132412	0.372264	0.478793	-0.115193	-0.53547	0.555432
	7	0.580156	0.495176	0.421789	0.0892021	-0.0289222	-0.262673	-0.0112356	1.01675	1.15175	0.484359
	7	0.425894	0.461934	0.98286	0.836152	-0.173773	-0.137735	0.459901	0.297181	0.199447	-0.0448597
	7	-0.20096	0.413717	0.517409	0.300961	0.110432	-0.162821	0.0996403	0.141544	0.264712	0.934977
	7	-0.306441	0.350614	0.461551	1.16466	-0.00900327	0.0852153	-0.125528	-0.469231	-0.0725152	-0.46234
	8	0.0808976	1.25066	0.772433	0.175181	0.636819	0.612598	1.08303	0.523994	-0.0109049	-0.327022
	8	0.276983	0.376438	0.0109176	-0.176173	-0.158181	-0.05991	0.150608	0.490093	0.770761	1.28449
	8	1.05308	0.0853921	0.0520421	-0.289061	0.493723	0.789521	0.910163	0.393402	0.394283	-0.285602
	8	0.303927	0.0829162	0.733516	-0.21945	-0.486145	-0.359676	-0.187417	0.714662	0.164049	0.696916
	8	0.761073	0.822274	0.49499	-0.465523	-0.227255	0.269429	1.00645	0.434658	0.0310123	-0.64435
	8	-0.352818	1.26763	0.501119	0.0186271	-0.0149301	0.69874	0.749809	-0.316632	-0.625277	-0.173433
	8	1.01154	0.755186	0.243025	0.219537	-0.156768	-0.427239	-0.330841	0.947961	0.381454	0.331167
	8	0.248376	0.677421	1.24436	0.066404	-0.406667	-0.539187	0.368656	0.395236	0.0472789	-0.23798
	8	-0.193011	0.17286	0.360145	0.141592	-0.457123	-0.367525	-0.470273	0.183982	-0.101716	0.618889
	8	-0.0896473	0.119124	0.163323	0.397909	0.315428	-0.117126	-0.278802	-0.399917	-0.392632	-0.536918
	9	0.250898	1.46088	0.852307	0.324145	0.753179	0.529637	1.14934	0.622043	-0.0725621	-0.267526
	9	0.595652	0.488422	-0.0236965	-0.131181	-0.0796861	-0.0581907	0.689074	0.518118	0.8962	1.38203
	9	1.24647	0.146861	0.00585425	-0.235214	0.750267	0.780734	0.940013	1.39061	0.451895	-0.28754
	9	0.200565	0.23887	0.845088	-0.166257	-0.457267	-0.329519	0.0570805	1.01852	0.060386	0.803852
	9	1.00977	0.425062	0.633647	-0.308974	-0.188914	0.313577	0.811144	0.619524	0.0738889	-0.634175
	9	-0.260516	1.29642	0.319315	0.170835	-0.132132	0.564136	0.572892	-0.369356	-0.708063	-0.00583009
	9	0.604063	0.805202	0.302304	-0.200788	-0.0950078	-0.347416	-0.0250379	1.32852	0.946851	0.979515
	9	0.157764	0.882839	1.06514	0.217479	-0.449215	-0.628548	0.308526	0.356463	0.194896	0.169075
	9	0.106924	0.470511	0.717218	0.105723	-0.387013	-0.324085	-0.309893	0.113713	0.11153	0.816872
	9	-0.0461392	0.370476	0.27195	0.523671	0.164387	-0.143336	-0.0674117	-0.25933	-0.419831	-0.497207
	10	0.308278	1.43377	0.825693	0.304966	0.660538	0.47853	1.08234	0.626531	0.00781078	-0.274903
	10	0.816208	0.445367	-0.0183082	-0.123765	-0.0793918	-0.0964085	0.639563	0.430642	0.800068	1.38298
	10	1.17146	0.108963	0.0163886	-0.255382	0.773429	0.727982	0.944084	1.29447	0.298496	-0.221656
	10	0.188133	0.230699	0.824797	-0.239699	-0.558074	-0.289862	0.0277005	1.13827	-0.00680229	0.737527
	10	0.95342	0.479026	0.588489	-0.332631	-0.103057	0.233134	0.809432	0.53644	0.041321	-0.652639
	10	-0.273834	1.24155	0.497017	0.1776	-0.0632496	0.513648	0.584901	-0.360153	-0.701488	-0.0859079
	10	0.547008	0.771183	0.226358	-0.230542	-0.114015	-0.42922	-0.0930738	1.26373	0.808276	0.877868
	10	0.175618	0.858815	1.12695	0.433825	-0.348643	-0.673964	0.26308	0.382326	0.106167	0.11525
	10	0.120058	0.784753	0.893627	0.132887	-0.419119	-0.364671	-0.356889	0.150022	0.250843	0.760217
	10	0.0201842	0.244421	-0.000788517	0.399625	0.140153	-0.270833	-0.0688521	-0.209366	-0.348043	-0.557853
5	8	1.70372	1.22455	0.857735	1.59921	1.5278	0.840434	0.463506	0.184217	0.521093	1.07495
	8	1.1453	0.557681	1.42259	0.961131	0.0732288	0.671238	0.395155	0.0810469	-0.626686	0.70339
	8	1.08594	0.787874	-0.227234	0.631746	0.331493	0.121028	0.38125	0.359478	0.700172	-0.459198
	8	0.539862	1.61757	0.83484	1.03669	-0.71406	-0.200918	-0.0850036	-0.403338	0.233669	-0.19533
	8	1.16979	0.868818	0.675707	-0.32892	-0.115168	-0.0244184	-0.159303	-0.321638	0.321967	0.0193619
	8	0.0104433	1.2088	0.607714	0.414701	0.209327	0.56067	-0.633059	-0.401287	0.0798159	0.270731
	8	1.22917	1.48169	0.842609	0.0208611	0.131419	0.703578	0.257841	0.280773	0.456574	0.752337
	8	0.549328	0.74497	1.21383	1.46201	0.407933	0.257811	-0.249165	1.17155	0.786627	1.167
	8	1.29828	1.06279	-0.289915	-0.0231421	-0.053109	0.610353	0.681041	0.422552	0.698047	0.277196
	8	0.376443	0.662343	0.619472	0.941152	0.801195	-0.0185991	-0.587338	-0.0557392	0.151582	0.359671
	12	0.863365	0.662429	0.700278	0.9107	0.850715	0.57025	0.134372	0.0896426	0.46231	0.41176
	12	0.123238	0.305756	0.810226	0.514212	0.0206291	0.597073	0.797029	0.0287937	0.36987	0.457782
	12	0.37788	0.515471	0.536488	0.469818	-0.620446	0.361721	-0.170314	-0.0835498	0.0532333	0.481711
	12	0.471257	0.144925	0.422806	0.627735	-0.408632	0.699237	0.155569	0.390083	0.563231	0.178019
	12	-0.155032	0.632464	0.529198	-0.0103829	0.144533	0.164468	-0.462354	-0.0599243	0.558079	0.405267
	12	-0.500221	0.739105	0.403655	0.747944	0.345307	0.273283	-0.273912	0.135192	-0.0320909	0.603668
	12	0.484961	0.873639	0.309974	0.651986	0.319751	0.727786	0.60025	0.634114	0.505413	1.05467
	12	-0.162781	0.590566	0.946458	1.15512	0.314914	0.382152	0.0772811	0.335772	1.25854	0.907027
	12	0.560632	1.09962	0.411789	0.277877	0.136808	0.895266	0.99732	0.691477	0.31786	0.330413
	12	0.697057	0.220146	0.604072	0.548842	0.228471	-0.264983	0.0966129	0.200165	-0.305851	-0.126826
	13	0.773692	0.950477	1.1859	0.857935	0.73046	0.743376	0.176592	0.35906	0.358253	0.623909
	13	0.851051	0.719658	0.357644	0.266944	0.127283	-0.00602874	0.476829	-0.135722	0.349281	0.57016
	13	0.363256	1.48863	0.451067	0.0335342	0.236983	0.399916	0.0865394	-0.984983	0.246718	0.0452585
	13	0.100061	1.29342	0.322885	-0.184661	-0.424476	-0.101041	0.00339881	-0.345915	-0.167943	0.578779
	13	0.876333	0.181953	0.824942	-0.541917	0.066231	0.256962	-0.2296	-0.439247	0.901304	0.337557
	13	-0.110161	1.48316	0.289389	1.15286	0.843384	-0.188843	0.307176	0.515391	-0.00993891	0.877539
	13	0.945014	1.11359	0.980357	0.584402	0.039048	1.33723	0.465267	0.902213	0.0560559	0.941074
	13	-0.209555	0.959951	0.669301	1.05447	-0.0582572	0.645811	0.0985371	1.05818	0.312178	0.831374
	13	1.08213	1.7027	0.568916	0.106113	0.959307	0.617192	0.0270454	-0.0424049	0.0720543	0.685093
	13	0.229246	0.252162	0.761731	0.775299	0.0373965	-0.407413	-0.171712	0.895615	-0.096989	0.516644
6	4	1.56146	0.635163	1.01429	0.552561	0.9799	0.537989	1.17248	0.103433	0.366182	0.980048
	4	1.86751	0.968625	0.645897	0.0913357	0.582073	0.239295	0.695558	-0.0797708	0.835415	0.698717
	4	1.28671	0.693515	0.38541	0.790638	0.819294	0.594668	0.169969	0.63641	0.387487	-0.0887578
	4	1.29782	1.28082	1.27903	0.217005	1.32167	0.420416	0.930502	0.248487	0.655166	0.0203633
	4	1.41203	0.433234	0.0979402	-0.247543	0.935171	0.435674	-0.237402	-0.17583	0.654229	-0.0290351
	4	1.41981	0.680158	1.24241	0.67914	-0.313618	-0.411945	0.398819	0.0181588	0.799685	0.659527
	4	1.8791	0.910298	0.392454	0.0218866	0.0579322	1.00774	0.753074	0.601006	0.824008	0.813878
	4	1.57044	0.454908	0.379906	0.308069	0.622175	-0.147883	-0.0441529	0.0446808	0.936342	0.200893
	4	1.26523	0.5493	0.427869	0.263552	0.284664	0.229021	0.236029	0.501562	0.119697	0.691594
	4	1.80068	0.545523	0.327986	0.918152	-0.305043	-0.138949	0.251455	0.71667	0.77908	0.359907
	5	1.06769	0.902769	1.00536	0.451199	0.0022545	0.0265741	0.152669	-0.418279	0.114382	0.354994
	5	0.572879	0.872294	0.149842	0.245001	0.0492957	0.263615	0.372216	0.654542	0.472706	0.130676
	5	0.528255	0.0243612	0.227232	0.993676	0.0645438	0.110298	0.31432	-0.123337	0.189041	-0.0725838
	5	0.650827	0.606571	1.07367	0.569838	0.174922	0.384072	0.279735	0.459516	0.174015	0.0735767
	5	0.853161	-0.359968	-0.257822	0.209362	0.512188	0.560664	-0.387777	-0.579097	0.732555	-0.00794592
	5	1.28075	0.142463	0.694467	0.0400034	-0.278235	-0.770739	-0.274228	-0.612442	0.324343	-0.226897
	5	0.860207	-0.364838	0.173795	-0.0634152	-0.453019	0.665753	0.761462	0.253958	-0.143017	0.437329
	5	0.160451	0.376559	-0.181114	0.00954997	-0.386602	-0.592918	0.368273	-0.341301	0.336427	0.428429
	5	1.02934	0.337492	-0.283688	-0.00395772	-0.130384	-0.247659	0.0133172	0.0429357	-0.494488	-0.229924
	5	0.63193	-0.616076	-0.0644374	-0.570267	-0.256294	0.264234	-0.418494	0.524288	0.157711	0.0107712
7	25	1.05505	1.69761	0.705069	0.379148	1.65572	0.766776	1.13643	1.08061	0.236545	1.08201
	25	1.19232	1.29767	0.116169	0.484353	0.680046	0.180191	0.696232	1.03703	0.865132	0.598553
	25	0.991693	0.708432	-0.145307	0.794286	0.356889	1.26829	0.493021	0.274468	0.119666	0.524308
	25	1.7449	0.591673	0.736253	0.362834	0.165216	-0.700882	0.169769	0.434653	0.97915	-0.16266
	25	1.10857	0.897278	0.920204	0.940652	0.77187	0.333703	0.86232	0.561183	0.295314	0.952373
	25	1.83018	0.702788	0.0493369	-0.695007	0.870401	0.661267	0.16749	1.14262	0.143863	0.23869
	25	2.13541	0.226109	-0.277484	0.0776518	-0.128071	-0.0199438	0.900413	0.618016	0.690995	1.13107
	25	1.28586	0.736882	1.90161	1.132	0.346976	0.293035	0.23777	0.202076	0.32651	-0.0350819
	25	2.45695	1.55104	1.48688	1.01742	-0.162522	-0.0377296	0.659871	0.387638	0.798121	0.692024
	25	1.03259	1.0059	0.845706	0.598589	0.696169	1.21421	0.927218	0.537015	1.11096	0.376253
	26	1.67158	1.07061	1.34109	0.270562	0.478577	0.537911	0.912073	0.994403	0.650508	0.22854
	26	0.813701	1.5072	0.035252	0.450636	1.02495	0.863223	0.626843	1.60889	0.401606	0.720295
	26	1.14337	0.800948	0.338512	0.145473	0.508296	0.451761	0.714263	-0.165652	0.421606	0.358245
	26	0.420888	0.172443	-0.678322	0.932419	0.784948	0.0742489	1.09389	0.937229	0.682693	-0.15298
	26	0.872128	0.732462	-0.661882	0.623015	0.371261	0.29401	0.362849	0.0675725	0.0708777	0.075717
	26	0.422495	0.671887	-0.0235712	-0.387646	-0.668302	1.08259	0.633587	0.0840679	0.248584	0.186866
	26	0.856641	-0.0692157	0.8468	-0.356612	0.555027	-0.0441116	0.216916	0.221643	-0.133973	0.821514
	26	1.5362	0.728148	1.02919	0.655425	0.725001	0.506987	0.759924	0.655239	0.20192	0.0628339
	26	0.772406	0.268731	0.392544	0.804872	0.782491	0.386273	0.233337	-0.00331376	-0.18684	-0.141302
	26	1.09373	0.470907	-0.0481361	0.5068	-0.100338	0.983377	1.03073	0.978252	0.219133	0.804716
8	6	0.988851	0.669846	0.0567077	-0.0704942	-0.0589866	0.373063	0.74763	0.613314	0.266659	0.816676
	6	0.105971	0.533603	0.400377	0.518085	0.290794	-0.539256	0.188687	0.549451	-0.271373	0.10913
	6	0.585998	-0.111967	-0.198751	0.198572	0.668405	0.330175	0.234707	-0.203014	0.130545	0.251816
	6	0.415712	-0.00425616	0.12458	-0.00249676	0.00152104	0.0949077	0.317839	-0.159561	-0.196301	-0.37066
	6	0.0938913	-0.104603	-0.297563	0.457543	0.135377	0.519712	-0.060776	0.113938	-0.0706316	0.329423
	6	0.295783	0.0907138	0.859957	0.486215	0.245212	0.115226	0.457616	-0.00201778	0.435102	0.568489
	6	-0.0322444	0.534065	-0.0393389	0.360714	-0.0432362	0.278307	-0.390558	0.79041	0.354996	0.0108692
	6	0.52804	0.387933	0.0797302	-0.0411857	0.108955	-0.354352	0.437819	0.361514	0.192231	0.304726
	6	-0.0274671	-0.0191631	0.0641089	0.524526	0.343608	-0.299667	0.18753	0.0436582	0.341523	-0.182733
	6	-0.00253197	0.151416	0.546777	0.54667	-0.0408201	0.0819703	0.378691	0.348869	0.336981	0.671708
	7	2.22097	1.41353	1.61041	1.34586	0.582571	1.47747	1.14071	0.390226	0.149565	1.02193
	7	1.23036	0.77812	0.414455	0.313701	0.189489	0.202286	0.949618	0.850122	1.0062	-0.124355
	7	1.26086	0.977239	0.535648	0.281097	1.14346	0.460861	0.313376	0.810237	-0.151319	0.383175
	7	1.21706	0.893454	0.195601	0.342083	0.258899	0.0736567	0.0514131	0.477136	1.02824	0.406686
	7	1.18057	-0.0441118	0.772564	0.652465	0.45238	0.042225	0.828546	0.87466	0.0724191	1.26264
	7	0.519535	-0.134651	0.494157	0.152915	0.291539	0.18025	1.05543	0.603266	0.521406	0.46693
	7	0.184945	0.148375	0.127413	1.12143	0.53763	0.14437	0.762139	0.99536	-0.00515017	-0.120368
	7	0.576308	0.036089	-0.10771	0.79059	0.615245	0.472979	0.217521	0.555417	0.477411	0.111135
	7	0.876902	0.994787	0.49898	-0.0590304	0.237144	0.0412699	0.118376	-0.556575	0.0438316	-0.0528194
	7	0.504115	0.619976	1.07128	1.11688	1.48731	0.465474	-0.375915	-0.015456	0.297892	0.773442
	8	1.11638	1.71084	1.47874	1.45746	0.423438	0.612512	0.790393	0.351354	0.649216	0.768537
	8	1.57019	0.732668	0.929954	0.380164	0.617452	0.595895	1.19899	1.01139	0.504656	0.461905
	8	1.17234	0.390882	0.709964	0.719409	0.867191	0.468132	0.882167	1.38867	0.777943	-0.489617
	8	1.36785	0.850208	0.980489	0.813804	0.714455	0.750816	0.429999	1.08899	1.46747	0.589938
	8	1.70236	0.815999	0.612486	1.28909	1.39615	0.795956	1.05997	1.20576	0.415097	1.12401
	8	1.55994	0.638736	0.488347	0.228354	0.343231	1.3218	1.03252	0.959968	1.13312	0.787792
	8	0.71172	1.3601	0.746743	0.338518	-0.143434	1.12874	-0.0484903	0.443015	1.08736	1.14726
	8	1.9857	0.44435	0.58419	1.11976	0.669848	0.933489	0.46992	0.984773	0.851305	0.465915
	8	1.4348	0.69572	0.94873	0.561922	0.801246	0.757757	0.854271	0.831895	0.859299	0.509619
	8	0.993847	1.42569	1.01257	1.5835	0.690488	0.910768	1.0874	0.882736	0.546187	0.632228
	11	0.871283	1.23571	0.887962	0.450542	0.224108	-0.170666	0.47075	0.660159	0.423739	0.28406
	11	0.204329	0.644785	0.0273333	0.376546	-0.396833	-0.169088	0.538022	0.462997	-0.292149	0.21517
	11	1.01116	0.14031	-0.0474265	-0.209162	0.485401	0.288915	0.356536	-0.545219	-0.279661	0.440181
	11	0.775172	-0.315627	0.153358	0.298134	0.847445	0.665906	0.524964	0.340474	0.109732	0.340105
	11	0.314858	0.0386372	0.254237	0.0828381	0.523968	1.05659	0.662501	0.0125911	0.635096	-0.0475005
	11	0.895866	-0.159455	0.792114	0.51215	0.635201	-0.104406	0.00889532	0.300694	0.394716	0.00609567
	11	0.683755	0.452219	0.0338896	0.365699	0.995932	-0.540276	0.281652	0.875963	0.368505	0.25792
	11	0.715527	0.0668226	-0.0186748	-0.294825	-0.0237415	-0.0976752	-0.363479	0.281384	0.476657	0.213585
	11	0.301571	-0.0205383	0.481075	0.319499	0.380321	-0.727281	-0.157488	0.372917	0.0606816	-0.187869
	11	0.0655974	0.447722	0.3612	0.328799	0.0849024	0.181244	0.547053	0.34847	-0.180724	1.0035
	12	2.15165	1.14636	1.25116	0.651585	1.01506	1.30536	1.03083	0.937876	1.3432	1.30059
	12	0.208267	0.637027	0.517876	0.585382	0.803638	0.453452	0.625108	0.00687754	0.408767	0.462717
	12	1.17762	1.11255	-0.0305652	0.560187	0.906764	0.693316	1.09949	1.05275	1.04663	0.894887
	12	1.50041	-0.328646	0.342077	0.785836	0.865443	0.87139	0.60932	0.588583	0.830131	0.782225
	12	1.67457	0.664819	1.16348	0.535159	0.150824	0.974109	0.315032	0.827093	0.842427	0.584169
	12	0.677513	0.259396	0.544506	0.714194	0.724433	0.541266	1.1115	0.847616	0.86629	0.709614
	12	0.94884	0.229764	0.288611	0.0712947	0.912262	0.52534	0.0443633	0.838329	0.57625	0.672393
	12	0.7944	0.83594	-0.0160032	-0.242058	0.194573	1.14785	0.661767	0.363525	0.727128	0.0765286
	12	0.732423	0.630974	0.626901	0.34634	0.715626	0.414364	0.636975	0.414307	0.216424	-0.0929189
	12	0.783696	0.134746	0.908916	0.755858	0.494537	0.831266	0.905542	1.06941	0.907572	0.670144
	13	0.437619	0.447388	0.665701	0.437914	0.534926	0.48438	-0.152079	-0.0470938	0.316832	-0.012237
	13	0.846754	0.484289	0.270858	-0.152345	0.015137	0.027821	0.358475	0.174624	0.287378	0.515444
	13	0.640239	-0.284971	0.170198	-0.0254292	0.263908	0.0905327	0.420801	0.383492	-0.0384724	0.335417
	13	0.37771	0.800146	0.886545	0.203144	0.48102	-0.0600716	0.120811	0.250626	0.312573	0.193242
	13	0.977743	0.658404	0.124056	0.309279	0.585	0.626618	0.552918	0.269628	0.361032	0.206578
	13	0.532979	0.639218	0.26748	-0.138214	0.527242	0.54531	0.39797	0.739562	-0.249475	0.291104
	13	-0.065841	0.306704	0.174151	-0.17305	0.0143613	0.743445	0.560987	0.358473	0.297955	0.510509
	13	0.720106	-0.124906	-0.0255214	0.21328	-0.196278	0.0553188	-0.0437645	0.511361	0.0877544	0.381303
	13	-0.119632	-0.606287	-0.0767033	-0.256657	-0.643589	-0.244601	0.612704	-0.0596955	0.0596829	0.0346929
	13	0.484529	0.0542684	0.529252	0.071651	0.0850514	0.738357	0.840568	-0.131375	0.528771	0.648083
	16	1.67728	1.21099	1.23268	1.38961	0.27125	0.302508	0.246732	0.750483	0.716242	0.166968
	16	1.25349	1.14518	0.614568	0.643637	0.222307	0.427957	0.491781	0.810892	-0.516972	-0.0443648
	16	1.38907	0.437306	0.0958129	0.23149	0.369487	-0.286468	0.302502	0.311148	0.609962	0.818312
	16	1.18561	0.303439	0.724075	0.300393	0.576332	0.14651	0.743588	0.0772642	-0.0151273	-0.346942
	16	0.813753	0.236059	0.611824	0.153332	0.0618659	1.51952	0.618671	0.258991	0.610719	0.0744316
	16	0.902127	-0.392142	0.599358	1.2244	0.478011	0.689719	0.518206	1.05839	0.863046	-0.112492
	16	0.86685	1.04521	0.398537	1.03202	0.0858694	-0.274939	0.541497	0.664842	0.573426	0.695879
	16	0.575034	-0.157666	0.108153	0.699786	0.290602	0.432945	0.804886	0.616495	0.354115	0.268828
	16	0.628345	0.0133124	0.158943	0.59543	1.13632	0.509352	0.604297	0.778028	0.999116	0.41468
	16	0.6236	0.195957	-0.402009	0.415874	0.159229	-0.0142292	0.234766	0.923511	0.668217	0.895654
	17	0.695702	1.2166	0.688243	1.08501	0.608707	0.613225	0.355018	0.690422	0.335184	0.346376
	17	0.823296	0.543438	0.23664	0.169062	0.497395	-0.313387	0.166736	0.169146	-0.0855782	-0.145222
	17	0.904941	-0.480235	-0.00861331	0.410505	0.782698	0.500098	0.582239	0.0707293	-0.325181	0.492285
	17	0.707039	0.683486	0.902043	0.167774	0.555876	0.620229	0.639903	0.26243	0.28656	0.0687584
	17	1.17483	0.902731	0.0559492	0.318201	0.478397	0.301739	0.452996	0.622276	-0.224529	0.51197
	17	0.321571	0.778786	0.543529	0.490537	0.253413	0.485926	0.596997	0.626846	0.467807	0.464992
	17	0.489734	0.921038	0.855876	0.428516	-0.10839	0.996077	0.122328	0.221846	0.858066	0.782118
	17	0.749166	0.98157	0.0601191	0.307987	0.0795691	0.182129	0.290368	0.106594	0.160546	0.307227
	17	0.806271	0.37023	0.534031	0.0955438	0.410868	0.531473	1.16484	-0.104678	0.725541	0.0525752
	17	0.892536	0.707081	0.218106	0.0241832	-0.115965	0.995766	0.486015	0.776848	0.820888	0.813404
	18	0.622052	1.21469	1.16572	0.502886	1.26796	1.00314	-0.150717	0.0904457	0.21418	0.84815
	18	1.03839	0.647609	0.85826	0.943615	0.271912	0.114556	0.771448	0.301206	0.327824	0.10882
	18	0.602497	0.152518	0.770319	-0.612987	0.87466	0.171936	0.379664	0.83185	-0.256989	0.102333
	18	0.472177	0.138865	0.902727	0.253722	-0.247523	-0.164961	-0.190656	0.280017	0.233116	-0.489489
	18	1.04286	0.604566	-0.00738336	0.0081113	0.976342	0.376914	0.563335	0.530371	0.501288	-0.113107
	18	0.0674256	0.323013	0.400535	-0.189053	-0.203845	0.0961131	0.501871	0.921416	0.338362	1.22409
	18	0.303021	0.385709	0.699531	0.738428	0.082974	0.456093	0.0800468	-0.0536671	-0.0782615	1.04035
	18	0.648025	0.283318	0.264341	0.148414	-0.469018	0.610067	0.819665	-0.626913	-0.135379	0.0766297
	18	0.45671	0.546921	0.385929	-0.0157244	0.333841	0.445755	0.42125	0.266418	0.525475	-0.292851
	18	1.00516	0.18359	0.434726	-0.258232	-0.313147	1.22349	0.253471	0.111467	0.328561	0.144657
	23	-0.104812	0.0686274	0.5799	0.314132	1.20535	0.255156	0.0184146	0.470067	0.224868	1.00071
	23	0.764218	0.308286	0.258921	-0.0707193	0.429832	0.580058	-0.198832	0.346557	0.0305803	-0.139362
	23	0.302386	0.289815	-0.268465	0.895905	0.62288	0.0658687	0.513459	0.513216	0.45424	-0.487919
	23	0.505085	0.106828	-0.245406	0.432391	0.51219	0.456817	0.394668	0.413727	1.34734	0.634374
	23	0.778343	0.157094	-0.036898	0.466711	1.1172	0.191125	0.949522	0.394277	0.873026	-0.0852392
	23	0.69795	0.437362	0.366149	0.502736	0.9662	0.622254	0.571725	0.411844	0.484478	-0.207507
	23	0.951143	-0.801084	0.104343	0.347728	-0.295136	0.118273	0.0122481	0.191663	-0.0761906	0.897582
	23	0.339038	0.445084	-0.39822	0.511995	-0.0883766	0.689672	-0.244933	0.109418	-0.268688	-0.325665
	23	0.667799	0.0199617	-0.0699328	0.437822	0.464295	0.463252	1.02952	0.954397	-0.0486413	0.336192
	23	0.259885	0.413743	0.13339	0.19618	0.31006	0.637373	0.86241	0.9442	0.536952	0.990417
	24	0.788685	0.976207	0.80997	-0.0724012	0.124047	0.298557	1.05324	0.732513	0.250238	1.19383
	24	0.987198	0.50187	0.346132	0.607392	0.462957	0.43029	-0.351075	0.195782	0.149616	0.453482
	24	0.894424	1.08341	0.852227	-0.203199	0.0435164	0.335518	1.08031	0.238704	0.908881	1.00122
	24	1.08776	0.878016	0.164448	0.608908	0.747865	0.0595855	1.00213	0.780489	0.76435	0.361553
	24	0.470941	0.398166	0.0328057	0.63093	0.528219	0.227325	0.696634	0.960729	0.52798	0.385227
	24	0.407008	0.466804	-0.187906	0.870711	1.06632	0.886542	0.877703	0.858903	0.645714	0.310416
	24	0.273674	-0.376176	0.321257	1.01746	0.397805	0.932344	0.838534	0.491838	0.392355	0.239429
	24	0.169733	0.152458	0.536901	0.492187	0.202033	0.595523	0.442235	0.00528852	-0.184554	0.564378
	24	0.773642	0.246112	0.131666	0.505437	1.01909	0.612831	0.622328	0.631319	-0.252998	0.51737
	24	0.903312	0.519303	-0.0507504	0.0783837	0.906415	1.22989	0.652741	0.462115	0.569856	0.286116
	25	1.64086	1.37438	1.45194	0.927685	-0.0298524	0.722508	0.657792	0.310582	0.324225	0.462938
	25	1.16691	0.90366	0.290622	0.0519211	0.0455768	0.0770454	0.680105	1.0196	0.312156	0.241229
	25	1.94431	0.613415	1.04294	1.21686	0.331021	0.401615	0.742283	1.79245	1.02969	0.757972
	25	1.20645	0.128503	-0.0212849	0.425867	0.58114	0.238591	0.438776	0.476793	0.481737	0.342844
	25	0.433598	0.333205	0.481322	0.907815	0.743816	0.474438	0.666826	1.28564	0.350537	0.0691474
	25	0.0769836	0.611841	1.52666	0.53831	0.297204	0.592987	0.535439	0.987593	0.5401	0.413503
	25	0.701415	-0.614759	1.00281	0.352244	1.06344	1.25858	0.585365	0.672108	0.590401	0.586828
	25	0.00278963	0.172131	0.956904	-0.260215	0.370523	0.515982	-0.0999221	0.0768341	0.0938747	-0.391447
	25	0.602699	0.130821	0.378844	0.423554	0.13056	0.608459	0.598034	0.225217	0.500012	0.147454
	25	1.38702	0.569573	-0.169592	0.49914	1.07145	0.319753	-0.135814	0.704514	0.331079	0.38805
	29	1.30503	-0.145281	0.269761	0.789878	0.520119	0.202784	0.872317	0.0823645	0.922698	1.29682
	29	0.916857	0.494231	0.426765	-0.299048	0.419847	-0.457004	0.274395	0.827701	0.434517	0.147171
	29	1.14068	0.270284	0.260316	0.382547	0.112411	-0.040782	0.642145	0.252352	0.540557	0.184883
	29	1.16414	0.161413	-0.177873	0.306183	1.03204	0.565985	0.889207	0.16165	0.971266	0.584672
	29	1.32006	0.456788	-0.277869	-0.137226	1.14357	0.0111223	0.803805	0.741005	0.119352	0.745344
	29	0.631063	-0.00209643	-0.215721	0.00901915	0.658711	0.521126	0.566631	0.0934632	0.85016	0.58808
	29	1.18245	0.789316	0.340022	0.767168	0.0350938	-0.150607	0.501836	0.675452	0.226702	0.0130127
	29	0.248243	0.669366	0.0665254	0.939414	0.4032	-0.0916494	0.460163	-0.417859	0.854555	0.451701
	29	1.47533	0.305814	-0.456448	0.238408	0.836561	0.463956	0.559431	-0.0558932	-0.665408	0.298646
	29	1.19668	0.630115	0.711403	-0.113501	0.372713	-0.0901885	0.42988	0.332254	0.638086	0.337136
	30	2.19314	0.265322	-0.273703	0.405059	0.784847	0.223798	-0.363922	0.254331	0.873549	0.268233
	30	0.939109	0.524406	-0.444135	0.575816	0.413609	-0.239519	-0.246706	0.0700136	0.848672	0.688566
	30	0.867762	-0.0203931	0.19927	0.671774	0.358124	0.566106	-0.262833	1.2661	0.280682	0.0889984
	30	0.639826	0.931405	-0.00945756	0.173222	0.621575	-0.230023	0.118611	0.565129	0.582232	0.456703
	30	0.678119	0.402826	-0.0976675	0.393081	0.494369	0.185279	0.251202	0.695068	0.18569	0.674777
	30	0.326015	-0.0310618	-0.0412804	0.127384	0.281809	0.71074	1.08981	0.573966	0.731674	0.16994
	30	0.367781	-0.129346	0.445628	-0.201123	0.27232	1.025	0.396562	1.41875	0.742939	0.470392
	30	0.398888	0.60007	0.199193	0.886172	0.0216823	0.162464	0.383321	-0.131021	0.423265	0.189216
	30	0.180331	-0.0103795	-0.2303	0.115968	-0.423149	0.276962	-0.450017	-0.271389	-1.10102	0.29728
	30	0.736646	0.700886	0.503152	0.949007	1.10711	1.13044	0.318607	0.369185	0.132721	0.789578
9	29	0.736328	0.402525	0.558636	1.41819	0.795903	0.71389	1.57874	0.891595	0.922959	1.14078
	29	1.49851	0.0425796	0.631926	0.789647	1.30408	0.990712	0.649436	0.484069	1.574	0.224488
	29	0.948283	1.2704	1.22303	0.581099	0.521684	0.254908	0.508014	0.188913	0.127979	1.34502
	29	1.54362	0.595724	0.129821	0.579166	-0.069486	0.533134	0.445341	0.736726	0.433696	0.843271
	29	1.59612	0.461912	0.361041	0.295429	0.594123	0.562265	0.242267	0.917273	0.791026	1.05519
	29	1.32629	-0.042954	0.0234379	0.15805	0.272404	1.0555	0.657395	0.636852	0.608703	0.783334
	29	1.51582	0.604912	0.841071	0.0865234	0.844577	0.538225	0.321742	0.380154	0.493944	0.854774
	29	1.21265	0.826007	0.163875	0.63885	0.55617	0.622295	0.669848	0.220373	1.63164	0.0807246
	29	1.50314	0.435992	0.39257	0.778299	0.776262	0.0703527	0.415537	0.608216	0.103261	0.163962
	29	1.07551	0.210606	0.358166	0.658457	0.132646	0.917772	0.896288	0.932353	0.696355	0.0846718
	30	0.758509	1.04565	1.23576	1.39573	1.00367	1.08588	1.43652	0.678228	0.133295	0.588908
	30	0.946206	0.963795	1.22171	1.11157	1.03948	1.3597	0.716064	0.947871	0.42918	0.750422
	30	1.22906	0.557299	1.00562	0.610216	0.892375	0.474182	0.191453	0.734995	1.14701	1.3856
	30	0.843718	0.922046	1.01364	0.412784	0.454044	0.571456	0.576863	0.977711	1.18829	0.255833
	30	1.58191	1.11894	0.609994	1.31851	1.26329	0.91523	0.841704	0.482944	-0.147569	0.876298
	30	1.56638	0.503527	0.759136	0.588958	1.0253	0.847679	0.661995	0.591052	0.202907	0.524297
	30	1.20727	0.844739	0.26094	0.883013	1.43041	0.969719	0.642405	1.21398	1.296	0.202051
	30	1.41489	1.21201	1.02682	0.721124	0.976013	0.930311	0.951004	0.336437	0.539821	0.695584
	30	1.54269	0.402759	1.12596	-0.186438	0.375	1.41632	0.276509	0.174811	0.855035	0.816203
	30	1.13903	1.22311	0.515931	0.350681	0.405725	1.09493	0.946688	0.727939	0.41062	0.675987
	31	0.744239	0.663157	0.376597	0.345436	0.384287	0.545913	-0.301681	0.536791	0.204853	0.32973
	31	0.0475578	0.283307	0.434069	0.45385	-0.141479	1.23256	0.0370299	0.471481	0.748593	0.44588
	31	1.16099	0.487345	-0.138866	0.326919	-0.100106	0.617876	0.246057	-0.175645	0.558824	0.0525878
	31	0.958036	0.582675	0.0735541	-0.592039	-0.177441	0.230818	0.35687	-0.441077	-0.159388	0.737817
	31	0.0677999	0.368388	-0.00626264	0.397695	0.0138225	0.321871	0.7026	-0.00998524	0.523994	0.169706
	31	1.07856	0.689043	0.230226	0.0673937	1.24329	-0.505215	0.452141	0.652926	0.432651	0.0382855
	31	0.895213	0.0175684	0.242152	-0.466935	1.01545	-0.160813	-0.390676	-0.12395	0.581978	0.256458
	31	0.631718	0.185998	0.360991	0.396495	0.254836	0.529746	-0.169781	-0.0734523	0.102367	0.50594
	31	0.954985	0.500207	-0.187633	0.0482675	-0.936435	0.0581257	0.096911	-0.291283	0.791336	0.00478158
	31	1.39793	0.0573904	-0.0428592	-0.201161	0.661314	1.44905	0.257675	0.137999	0.265032	-0.0597863
10	34	1.27187	0.578084	0.718351	0.735888	0.17526	0.920063	0.274534	1.20952	0.753051	-0.05901
	34	1.14129	0.0446725	0.986237	0.73043	0.523402	0.0851023	0.516416	0.306995	-0.279259	0.411223
	34	1.05677	0.547182	0.338136	0.0979036	0.353294	0.162188	0.221397	0.393761	0.376327	0.728298
	34	1.10617	0.844586	-0.163918	0.107913	0.410747	0.534158	-0.0893011	0.20011	0.33782	0.281495
	34	0.969827	0.649617	0.157543	0.267132	0.350415	0.231957	0.283942	0.0402588	-0.468933	0.508114
	34	1.08958	0.321582	-0.0931281	0.105404	-0.22022	0.752554	0.871595	-0.318833	0.288763	-0.033288
	34	0.615859	0.198525	0.444992	0.112916	0.367681	0.360985	0.627539	0.629626	0.312569	0.120513
	34	1.31469	0.371628	1.18143	0.653217	0.079627	0.173544	0.33408	0.736727	0.0265236	0.128925
	34	1.08138	0.583719	0.538847	0.422941	-0.218568	0.87608	0.356235	0.255667	-0.0428904	0.329004
	34	0.113087	-0.047597	0.160177	0.103214	-0.0116258	0.643968	-0.0688713	0.857433	0.87359	0.450832
	35	0.177408	0.528314	-0.202947	0.0893371	0.409734	0.716968	0.819648	0.436628	0.213939	-0.145631
	35	0.310922	0.346456	-0.103703	0.20913	-0.159844	0.501342	0.491983	-0.366179	0.174687	0.102854
	35	1.02641	0.853368	0.719554	-0.423502	-0.308116	0.864411	0.891661	-0.261444	-0.303697	0.804246
	35	-0.0648996	0.577301	-0.37784	-0.195211	-0.014747	-0.725616	0.790256	0.604599	0.0447453	0.547477
	35	1.22295	0.454716	0.330436	0.481549	0.331305	0.441238	0.39333	0.299731	0.295731	0.228147
	35	-0.101591	0.0819057	0.116934	0.26936	0.632819	0.928724	0.343932	0.592954	0.244628	0.866645
	35	0.301379	0.160086	0.566571	-0.263211	-0.47136	0.0300047	0.267629	-0.489246	-0.111466	0.103867
	35	0.692246	-0.177025	1.14589	0.138066	0.49687	0.932213	0.270921	0.708079	0.350919	0.303639
	35	0.841587	0.0708584	0.330344	-0.0774667	0.081639	-0.304433	0.189291	-0.482201	0.150891	0.61501
	35	0.268079	-0.40442	-0.291996	-0.18226	0.150937	0.439084	-0.385065	0.261391	-0.815131	0.0432702
11	6	1.10313	1.35923	0.747356	0.196937	0.655074	0.569229	0.395733	0.902748	-0.114017	1.0136
	6	0.183271	0.769053	1.33662	-0.794002	1.11539	0.523109	0.755697	0.664617	0.960748	0.666789
	6	0.510995	1.24796	1.16821	0.158453	0.546137	0.722611	0.300188	0.0361182	1.10488	0.350049
	6	0.677959	0.890581	0.374329	0.564033	0.318536	0.535735	0.217176	0.356849	0.592568	0.0426749
	6	0.694908	1.19282	0.406358	0.777328	0.0279402	1.10983	0.487389	0.210936	-0.136919	0.483039
	6	0.721024	0.187138	0.619547	-0.131758	-0.0702212	0.105174	0.449992	0.435687	0.686619	0.594775
	6	0.679276	0.310686	0.459002	-0.413512	0.0132893	-0.29648	0.846961	0.440868	0.262178	0.345706
	6	0.157036	0.479692	-0.599125	0.342609	0.383795	0.759362	1.79598	0.52749	0.682341	0.515384
	6	0.668165	0.397541	0.279266	0.112128	0.690107	0.56644	0.996082	0.622607	1.15888	0.0768785
	6	0.967202	1.04191	0.321447	0.568864	-0.119086	0.218539	-0.214777	0.188417	-0.331648	0.187178
	11	1.78199	1.7273	0.994102	0.461749	0.451984	1.01357	0.785555	0.133878	0.228901	0.927286
	11	1.26869	1.96937	0.848917	0.0930458	0.846857	1.48121	0.985846	0.71071	1.18191	1.33782
	11	1.14764	1.4067	0.988814	0.366868	1.08205	0.437224	0.771353	1.34607	0.724869	0.544672
	11	1.08684	1.76222	0.762808	-0.0495735	0.762154	0.713999	0.727477	0.971042	0.448099	0.615824
	11	1.48272	0.876234	0.465571	0.434573	0.106547	0.701378	0.790625	0.072683	0.205576	1.10423
	11	1.78499	0.540906	-0.487862	0.458505	0.821158	0.556705	0.440781	0.629311	0.280422	0.261662
	11	1.64042	1.03765	0.669176	0.612402	-0.0121109	0.193861	0.0499613	-0.0478269	0.364691	0.451041
	11	0.841165	0.92754	0.439292	0.444773	0.449605	0.241803	0.149503	0.5885	-0.0244714	1.21711
	11	0.88764	0.989975	0.646835	0.92644	0.684449	-0.0938431	0.838474	0.425755	0.641368	0.95837
	11	0.990605	0.563777	-0.00851975	0.862404	0.0157853	0.369328	0.0129627	0.781689	0.478681	-0.179831
	12	2.26983	1.06137	1.63597	1.0396	-0.32444	0.278224	0.69997	0.485672	0.90672	0.185986
	12	1.09175	0.63873	0.484557	0.658875	0.421191	0.448699	1.21777	0.994831	0.968174	0.330639
	12	1.14779	1.32648	0.300087	0.776436	0.677396	0.966668	0.433164	0.343832	0.960372	0.351918
	12	1.50921	0.237787	0.719558	0.637016	-0.307277	0.699469	0.674693	0.777791	-0.0550461	-0.121633
	12	0.79503	0.623187	0.635378	0.101158	0.28056	0.602302	-0.0826267	0.875831	0.319625	0.394369
	12	0.895701	0.232176	0.617442	0.388848	0.44687	0.370508	0.18921	0.668882	0.686175	0.0174136
	12	1.11769	0.172227	-0.109149	0.478484	0.477686	0.392844	0.05166	-0.0793612	-0.095074	0.125155
	12	1.31091	0.436063	0.146742	0.995327	0.345447	0.459008	0.611749	0.614771	-0.0611037	0.834121
	12	1.23879	0.404243	0.649952	0.47215	0.179576	1.0889	0.411951	0.544968	0.312126	0.714067
	12	1.30733	0.459097	-0.418994	-0.169218	0.0619109	-0.245755	0.66985	0.569413	0.102312	0.101613
	16	1.80083	0.807925	0.408121	0.0495236	1.58913	0.799923	0.21901	0.616089	0.237469	-0.443077
	16	1.16877	0.765057	0.37948	0.920162	-0.0266447	0.685929	0.752606	0.453414	-0.0276028	0.368317
	16	0.838604	0.369095	0.79193	0.909102	0.231361	0.543199	-0.37462	-0.119905	-0.364858	0.631162
	16	0.865608	1.03932	0.668858	0.766522	1.65947	0.271835	0.126627	0.142671	-0.322546	0.404519
	16	1.75146	0.682895	-0.778681	0.399563	0.414485	0.570282	0.0038819	-0.0664729	0.862758	0.893651
	16	0.797513	-0.114331	0.729465	1.02515	1.64122	-0.0935744	0.577136	0.521051	-0.662294	-0.201515
	16	0.861204	0.527839	-0.187687	0.383307	0.448594	-0.26971	-0.166125	-0.561047	0.177796	0.0383737
	16	0.858937	-0.402967	-0.552232	0.521857	-0.666892	0.240821	-0.257171	-0.105446	0.495532	1.00325
	16	0.155873	0.168382	0.0177456	0.118263	0.019495	0.0690514	-0.338418	0.152725	-0.647253	1.22767
	16	1.14685	0.879096	1.63587	0.874413	0.302404	-0.294255	0.495701	-0.176955	-0.210908	-0.294067
	17	2.36296	1.90568	1.51458	2.00131	0.995346	0.679534	0.846952	0.51111	1.75658	1.12233
	17	1.57753	0.863589	0.883793	1.09037	0.856823	0.190779	1.45646	0.46845	1.17832	0.496031
	17	0.964581	0.794201	1.54596	0.835606	1.08833	1.2938	0.500348	0.720868	-0.127712	0.5957
	17	1.52199	1.30666	0.793648	0.397267	0.469927	0.446398	0.5738	0.511406	0.531071	-0.290866
	17	1.96996	1.21959	0.558749	0.774875	0.274082	0.920785	0.625818	1.32546	0.197658	0.293099
	17	1.50189	0.36235	0.579427	0.807937	0.500234	0.301481	0.86611	1.27932	0.796714	0.544563
	17	2.08684	0.478422	0.609092	0.836953	0.539315	0.281336	0.398658	0.780626	0.676524	1.25659
	17	2.35739	0.217531	0.557139	0.796089	-0.239309	0.933241	0.953486	0.818697	0.754477	1.08215
	17	1.36902	1.01318	1.13935	0.93304	0.401791	0.0287608	0.61177	0.681234	0.496335	1.26375
	17	1.61888	1.35546	1.41161	1.02279	1.02459	0.558867	0.64931	1.33298	1.42968	1.15509
	30	1.17236	0.5786	0.448135	1.43239	0.294758	0.190278	0.167596	0.0900993	0.0144968	0.0782763
	30	1.13649	1.04566	-0.444884	-0.0854841	0.194773	-0.136376	0.551509	0.54229	-0.168303	1.01871
	30	0.656491	-0.634417	-0.0354151	0.512263	0.514059	0.66638	0.00301982	0.0594751	0.00100595	0.193026
	30	1.09032	-0.666683	-0.193656	0.133681	0.421442	-0.181576	-0.182374	0.449976	0.0162327	0.192614
	30	1.46338	0.127423	0.549656	-0.089821	0.635618	1.01796	0.659639	0.380768	-0.174066	0.672981
	30	0.441825	0.194353	0.0610376	0.528275	-0.285023	0.476855	0.142753	0.2672	0.0300997	-0.500164
	30	0.632297	0.599632	-0.100892	0.127288	0.418251	-0.0776396	0.617675	0.521689	0.0809895	0.37572
	30	0.61024	-0.0207318	-0.312233	-0.163375	0.75073	0.201651	0.606031	1.28872	0.248499	0.605403
	30	0.876984	0.516681	-0.628262	0.661497	-0.170549	-0.371087	0.471478	0.492944	-0.244926	-0.225939
	30	0.192698	-0.217009	0.202929	0.918944	0.015311	0.167136	0.471919	0.0173142	0.546108	-0.433123
	32	1.98974	0.078125	1.22195	1.1854	1.28251	0.402257	0.832515	0.0918918	0.627798	0.587091
	32	1.79132	1.05904	1.00116	0.390244	0.492103	0.740769	0.213845	0.374284	0.228255	0.557562
	32	0.812051	0.73182	0.951733	0.546521	-0.0291852	0.604369	-0.0766624	0.385791	0.317959	0.626724
	32	1.13837	1.20518	0.0438863	0.92012	0.306835	0.381702	0.613301	-0.0929844	0.833032	0.614549
	32	2.16789	0.89164	0.166195	-0.0856056	0.397038	0.22202	0.597533	-0.0254591	0.113775	0.00861167
	32	1.82668	0.709788	0.628284	0.28328	0.241713	0.492529	0.107961	0.277932	0.430799	-0.105326
	32	1.57313	0.560143	0.711609	0.243032	0.832013	-0.333072	0.471131	0.234238	-0.100724	0.153317
	32	1.3509	0.373779	-0.0754829	0.885738	-0.159997	0.457678	0.389135	0.0488998	0.791211	-0.16779
	32	1.68782	0.150658	0.559329	-0.0394512	0.589349	0.168661	0.176322	0.753192	0.585372	-0.0823992
	32	1.0129	0.789383	0.0729555	0.788088	0.00775648	0.280146	0.0874638	0.0756493	0.0300399	-0.06502

## Sheet: Block
Subject number	Channel	Block1	Block2	Block3	Block4	Block5	Block6	Block7	Block8	Block9	Block10
1	49	1.47038	1.73115	1.77079	1.45613	1.2797	1.54868	0.923823	1.21054	1.48295	1.15671	grasping 1
	49	2.65369	1.5638	1.60972	1.38324	0.325758	0.323714	1.07636	0.670983	1.08515	0.734411	grasping 2
	49	1.82274	0.550613	1.34707	0.492393	1.17435	0.438972	0.887556	1.61676	1.11551	0.627186	grasping 3
	49	1.68995	0.66245	0.680846	1.26886	0.929311	1.17621	0.146008	0.969471	1.03955	0.923792	grasping 4
	49	1.84039	1.31325	1.41654	1.48486	1.21703	1.26625	0.344055	0.957419	1.04521	0.704666	grasping 5
	49	0.725041	1.74084	0.833255	0.972892	1.09419	1.02967	0.461902	0.241308	1.041	0.84343	grasping 6
	49	1.18434	0.270798	1.30279	0.622159	0.591803	1.20292	0.485056	0.174962	0.490465	0.666634	grasping 7
	49	1.59825	1.04924	1.10318	1.04671	0.658494	1.19419	1.85901	0.681052	1.12735	0.509037	grasping 8
	49	1.10402	0.755289	1.76129	0.865668	0.711276	0.825862	1.64275	0.684068	0.535046	0.740014	grasping 9
	49	1.27003	1.01503	0.71931	0.329678	0.321285	0.585715	1.15257	0.543562	1.12217	0.245452	grasping 10
	50	2.28704	1.39547	1.71752	0.572278	0.892473	1.10434	0.759736	0.732938	0.655467	0.818664
	50	1.03667	0.522452	1.05894	0.657573	0.374748	0.352545	0.492147	0.351466	0.86826	0.822121
	50	1.5692	0.897706	0.126189	0.747617	-0.289404	0.37359	0.20448	0.145813	0.483779	0.257743
	50	1.19233	0.237721	0.89045	0.454456	0.726765	0.450868	0.761905	0.435744	0.814715	0.58831
	50	1.4102	0.817073	0.912981	0.635973	0.480582	1.27487	0.525566	0.0146126	0.773701	-0.560133
	50	0.891844	1.04918	0.811304	-0.0533695	0.176043	1.05478	0.288906	1.04209	0.00952493	0.820303
	50	0.656795	0.255136	0.954748	-0.236002	0.841406	0.389114	0.670844	0.300973	0.961469	0.570914
	50	0.734615	0.54648	0.5042	0.617362	0.710176	0.800611	1.61511	0.576422	0.887981	0.337704
	50	1.40832	-0.27245	0.115994	1.05116	0.121434	0.36776	0.935656	0.508256	0.076565	0.289937
	50	0.840411	0.34185	1.12931	0.32392	1.27665	-0.317021	0.738702	1.02009	-0.0840955	0.395174
	51	0.724166	0.428059	1.00984	0.956463	0.896049	0.876404	0.814969	0.77398	0.652443	0.481764
	51	0.711612	0.753559	0.151528	0.811277	-0.186213	0.121643	0.578397	0.539293	0.931783	0.496231
	51	0.548206	0.276995	0.794918	0.807102	0.195397	0.341336	0.154999	-0.873901	0.413764	0.73967
	51	0.505176	0.330542	0.348343	0.795572	0.570241	0.568002	0.396634	0.376024	-0.350601	0.298414
	51	0.504869	0.14111	0.511482	-0.217358	0.647383	0.795804	0.504275	-0.0593177	0.409598	0.421277
	51	0.088237	0.575664	0.331179	0.403754	0.925288	0.00569751	0.264847	0.166364	0.757844	-0.118781
	51	0.63157	0.0867486	0.60724	0.155204	0.113098	0.384765	0.221334	-0.201825	0.098687	0.364429
	51	0.423375	-0.141869	0.371865	0.208249	0.686158	0.353816	1.271	0.13457	-0.0900866	-0.463244
	51	0.904394	0.228548	0.605833	0.323737	0.853866	1.11954	0.661372	1.1444	0.0937591	0.0960795
	51	0.36872	0.236344	1.14743	0.500722	0.285454	0.582743	0.330315	0.0223405	1.04815	-0.0223731
	53	2.62632	1.53766	2.53941	1.68228	2.30701	1.16148	0.873592	0.601052	1.13038	1.29041
	53	1.7592	1.38771	1.82643	1.19833	0.636054	0.951297	0.974168	1.20973	0.718426	1.53198
	53	2.50521	1.20275	1.59193	0.85202	1.33778	0.77498	0.755488	1.10727	1.19087	0.881799
	53	1.30902	1.29503	1.67925	0.857063	1.10326	1.46533	1.30142	0.0785556	0.841309	1.38275
	53	1.45892	1.0039	0.864866	0.53827	1.61241	1.05428	0.338936	1.03165	0.838333	1.3443
	53	1.41287	0.899845	0.562877	0.903798	1.78375	0.983478	0.771624	1.26233	0.591208	1.16302
	53	0.615359	0.590239	0.83175	0.882707	0.563865	1.29808	0.489542	0.174837	1.0814	0.76112
	53	1.76256	0.311755	1.00053	0.320299	0.386048	1.11653	1.21841	0.478464	0.580259	1.09582
	53	1.40508	0.716502	0.969609	0.725126	0.782354	1.25568	0.452947	0.83694	0.941508	0.727353
	53	1.27151	0.943212	1.43695	0.670099	0.73064	0.943974	1.15657	0.71433	0.754593	1.0912
	54	2.07614	1.36548	1.86049	1.25194	1.31048	0.574169	0.308965	2.07391	0.516102	1.15774
	54	1.35019	1.44735	1.10769	0.754936	-0.0599873	0.493742	0.364615	0.519333	1.046	0.897477
	54	1.46104	0.656416	0.103851	1.20408	0.00470679	0.0117905	0.378231	0.184103	1.00831	0.295016
	54	0.5587	0.361152	0.599981	0.216781	1.12271	0.966017	0.799433	1.15904	0.932447	0.379176
	54	1.36037	0.335434	1.32411	-0.0146938	0.476568	0.73244	0.0366632	0.817751	0.279215	0.496545
	54	1.63293	0.258419	0.655942	0.87306	0.898093	0.633427	0.140831	1.06409	0.686919	0.144109
	54	1.08852	-0.0257168	-0.172772	1.15685	0.108434	0.300691	0.311906	0.575866	1.06186	0.675607
	54	1.54871	0.805245	1.27707	0.757865	0.800942	0.894903	0.43738	0.849308	1.06495	0.333407
	54	0.396962	0.674392	0.581686	1.34831	0.429426	0.0555854	1.23262	0.713647	0.502013	0.285443
	54	0.230622	0.184716	0.815564	0.562944	0.230261	0.0915802	1.09272	1.29649	0.143624	0.639204
	55	1.78621	1.31228	1.3716	1.53839	0.686493	0.823588	0.039632	1.5755	0.967671	1.14626
	55	1.28271	0.846395	1.74136	0.628792	1.2922	0.634603	1.05843	0.767971	1.55145	1.37462
	55	1.51774	1.54133	0.316946	0.698504	1.16944	0.640735	0.426839	1.02347	0.458646	1.65291
	55	1.93565	0.887185	1.1965	0.766756	1.14014	0.868088	0.671609	1.42276	0.276971	0.758688
	55	1.26888	1.08456	1.35332	0.310333	0.907365	1.07625	0.203038	0.506433	0.134852	0.689873
	55	2.15747	1.21498	1.35521	0.776351	0.554675	0.510727	0.893968	0.894387	0.838986	0.390503
	55	1.9041	0.55295	0.868331	1.25168	1.56332	1.2584	1.08881	1.0358	0.719441	1.29651
	55	1.50174	0.138688	1.04224	0.528548	0.987488	0.712996	2.22022	0.998761	0.710982	0.802594
	55	0.848311	1.59208	2.10554	1.00648	1.1258	0.606357	0.80115	1.17746	1.55436	0.71345
	55	1.92366	0.724409	0.955344	0.483033	0.68284	0.97502	0.89572	0.758049	0.124232	1.27814
2	36	1.75399	1.56697	1.75319	1.64924	1.50512	2.25478	1.75092	1.6144	2.24876	1.69309
	36	0.907879	0.872934	0.277655	0.569516	0.289641	0.46689	0.48652	-0.221408	1.33212	0.13097
	36	0.658022	0.807525	0.531843	0.38193	0.169398	-0.253621	0.285706	-0.48838	0.285773	0.783843
	36	1.07075	0.237307	0.80709	0.952299	0.162413	0.257029	-0.362757	-0.31243	0.314609	-0.304366
	36	1.6668	-0.0852983	0.364142	0.639616	-0.0545002	0.627919	-0.222846	0.366185	0.536503	-0.252638
	36	0.67766	0.717218	0.485997	-0.21953	0.00959833	0.47132	0.120949	0.0451485	0.402383	0.957303
	36	1.47275	0.172059	0.477577	-0.192878	1.90279	0.486195	-0.0028374	0.0013609	1.93502	0.626036
	36	0.0649755	0.384748	0.320426	-0.360631	0.95394	0.404993	-0.403785	-0.402847	0.98132	0.0738692
	36	0.478608	-0.213274	0.471706	0.390016	0.338191	0.270838	0.508391	0.58467	0.609134	-0.315629
	36	0.383161	0.195057	0.331205	0.107059	0.091378	-0.151603	0.295566	1.23353	0.603772	0.0619258
3	1	0.131475	0.368263	-0.0653287	0.125212	0.618645	0.511069	0.71324	0.711689	0.579437	0.956959
	1	0.522561	1.16265	0.4795	0.491646	0.149107	0.247167	-0.406223	-0.0465967	0.0759655	0.399082
	1	0.732968	0.398844	0.599703	0.590895	0.106185	-0.302154	0.296434	0.249111	0.188249	0.545675
	1	0.280378	-0.39976	0.06827	0.493585	1.09003	-0.157845	0.314219	0.561107	0.303203	-0.61599
	1	0.573046	0.0739684	-0.0509482	-0.613966	-0.452268	-0.332808	0.530059	0.580858	0.249823	0.497373
	1	0.587865	0.032658	0.239519	0.162121	0.44795	0.280498	0.0282467	-0.0791705	0.683663	0.249047
	1	0.479105	0.0693527	0.669483	-0.221401	0.494551	0.416304	0.175134	0.100084	0.811964	-0.200452
	1	0.196385	0.472881	0.159881	0.077862	0.360888	0.648855	-0.00682831	-0.152246	0.0799893	0.245728
	1	-0.192249	-0.498427	0.0555028	-0.0627014	0.482431	0.133796	-0.118726	0.599254	0.295393	-0.600781
	1	0.210947	0.775907	0.117694	1.12805	0.132757	0.554932	0.531191	0.491962	-0.376231	0.11872
	3	0.609564	0.22848	0.944126	1.17342	0.646963	0.0866083	0.840845	0.503439	1.43362	0.788821
	3	0.698385	0.692168	0.371842	1.08447	0.0188789	0.63477	-0.15894	0.187598	0.194308	0.494505
	3	0.651831	0.0355818	-0.156864	0.316099	-0.214083	0.858505	0.494041	0.300066	0.549843	-0.518131
	3	0.705147	1.16259	0.180211	0.631626	-0.123822	-0.112986	0.121019	0.121919	0.514214	0.193768
	3	0.704199	0.483965	-0.0129347	0.872571	0.174125	0.590691	0.812856	0.571186	-0.175347	0.279963
	3	0.465761	0.310949	0.269899	1.26615	-0.0270835	0.328274	0.224804	0.320676	0.458166	0.130143
	3	0.597356	0.584265	0.808032	0.393104	1.57042	-0.282749	-0.0159553	1.05913	0.0899968	1.17899
	3	0.258677	0.906929	0.134048	0.754467	0.225297	0.409304	-0.634843	1.10683	0.274724	0.50556
	3	-0.0701169	-0.0656191	0.638648	0.373091	0.559174	0.2822	0.885365	0.502418	0.722621	0.0377928
	3	0.946064	0.0372886	0.440816	0.731341	0.43398	0.305328	0.0359044	0.035879	0.140848	0.0516857
	4	0.744906	0.748231	0.56438	1.50937	1.02118	0.313496	1.07801	0.581821	1.26306	0.920536
	4	0.831584	0.614374	0.352567	0.796807	0.553402	0.336955	0.330799	0.4931	0.166219	0.317202
	4	0.0473554	-0.0804908	0.359854	0.826076	0.325998	-0.596395	-0.538617	1.16223	0.483849	0.634693
	4	0.0294379	-0.179078	0.191132	0.594975	0.450205	-0.33091	0.232699	0.130531	-0.221443	-0.329527
	4	0.547166	0.288703	0.197475	0.0574135	0.313797	0.0528733	0.649356	-0.121341	-0.0477929	-0.182622
	4	-0.0511603	0.346448	-0.153048	0.456404	0.617213	0.189147	0.032493	-0.423622	0.293393	0.535466
	4	0.279344	-0.445634	0.162422	0.303829	0.202487	0.252728	-0.158425	0.976844	0.774402	0.47449
	4	0.415376	0.371655	0.62313	0.300379	0.0114483	0.623427	0.109141	0.221364	0.590589	0.710685
	4	0.476201	0.411111	0.414343	0.690485	-0.249076	-0.274754	0.471274	0.661561	0.149093	0.768867
	4	-0.282276	0.297403	-0.0447904	0.968966	0.729841	0.535277	0.289139	0.0759517	0.605506	0.252109
	10	1.10842	1.64671	1.59184	1.97064	1.13082	2.05162	1.99778	1.58434	1.22546	1.16842
	10	1.19457	0.973212	0.259706	-0.0324969	0.663947	0.255485	-0.126662	0.804244	-0.355612	0.329483
	10	1.46296	0.44319	0.840615	0.737257	0.0863751	0.618561	0.73898	0.787664	0.283832	0.162615
	10	0.735727	0.611678	0.52624	0.580134	0.565111	0.0308181	0.297484	0.337677	0.0823496	1.10193
	10	0.723659	1.33396	0.636938	-0.243996	0.722002	0.66666	0.149503	0.295478	0.254821	1.13188
	10	0.799573	0.979989	0.568858	1.07766	0.580617	0.559992	0.666153	0.676753	0.444221	0.426224
	10	0.264886	0.89186	0.504752	1.29835	0.874433	0.152083	0.166342	0.715956	0.529502	0.972821
	10	0.779854	0.547437	0.620726	-0.0343937	0.00588263	0.216476	-0.0449981	0.796498	1.62407	0.848236
	10	0.589637	0.0545421	-0.343019	0.623904	0.748774	1.9721	0.352587	0.0969996	-0.404976	1.25764
	10	0.74791	1.02855	0.596227	1.24617	0.254777	0.497004	0.443409	0.61279	0.726932	0.812565
	11	0.679636	0.635453	0.752989	0.617886	0.40698	0.870376	1.09871	1.07559	0.843269	0.127225
	11	1.08621	0.488233	0.215044	0.0434781	0.494187	0.516678	-0.296873	0.281589	-0.196684	-0.31295
	11	-0.060074	0.215595	-0.57829	0.230525	0.322909	0.441426	-0.486584	-0.204511	0.0320852	-0.0559627
	11	-0.312658	0.0896808	0.618227	-0.290177	-0.358133	0.451404	0.437183	0.194084	0.18596	0.136222
	11	0.835052	0.746006	0.326117	-0.252327	0.0973918	-0.0907941	0.209434	0.197103	-0.0795141	0.594364
	11	0.129302	-0.308183	0.261208	0.104994	-0.0512298	-0.0693413	-0.383447	0.514862	-0.0439693	-0.0183649
	11	0.47186	-0.181652	0.0891023	0.0242608	0.193747	0.84203	0.586355	-0.209222	0.0814817	-0.151547
	11	0.0127331	-0.23225	-0.207187	0.438444	0.100237	0.370437	0.896031	-0.313342	0.298021	1.31388
	11	-0.237726	0.0575335	-0.210922	-0.258783	-0.0784459	-0.132568	0.676855	0.227822	-0.234397	0.672633
	11	-0.1077	0.137384	0.394184	0.0191082	-0.241276	0.00260367	1.12921	0.180558	0.0888334	0.179127
	12	1.02913	1.01884	0.799992	0.969472	1.28297	0.859952	1.33099	0.792054	0.577832	1.0048
	12	1.52241	0.586752	0.383033	0.524169	0.966544	0.931556	0.262497	1.43951	0.676537	0.711636
	12	1.03556	1.46249	0.388097	0.683156	0.276559	0.622079	0.937388	0.910154	0.324534	0.239147
	12	1.31295	0.602896	0.610227	0.161537	0.321842	-0.00124418	0.513013	0.396652	0.332649	0.398087
	12	0.996395	0.33617	0.831952	0.350531	0.614384	0.2906	0.36138	0.495874	0.581564	0.364645
	12	0.397736	1.12176	0.526179	-0.051544	-0.0586614	-0.171783	0.147859	0.170444	0.555309	0.882463
	12	0.770235	0.14526	0.739315	0.341541	0.39468	0.70494	0.744763	0.734866	0.434529	-0.0238815
	12	1.37972	0.825633	0.624646	0.0833497	0.196389	0.757623	0.19888	0.814828	0.530653	0.695813
	12	0.597576	-0.0989869	0.0540021	0.110389	0.0325738	0.660178	0.588136	0.620243	0.191233	1.17713
	12	0.315076	0.631553	0.697195	0.372042	0.835061	0.128065	1.0088	0.466849	0.554671	0.178986
	13	0.437342	0.973897	0.634183	0.786333	0.819519	1.05577	0.281503	0.360459	0.399714	0.201026
	13	0.372235	0.758391	0.782033	0.398916	0.985169	0.443334	0.126462	0.396518	0.330069	0.00331313
	13	0.251779	0.363381	-0.342078	-0.193456	0.526001	0.74364	1.07199	-0.0223953	-0.289471	0.571506
	13	0.763058	0.482211	-0.291562	0.552175	0.125695	0.0920626	0.707947	0.561197	0.169218	0.53764
	13	0.302294	-0.130104	0.115446	0.968831	0.211367	0.736561	0.445467	0.155611	0.192038	0.542751
	13	0.921455	0.818928	0.599895	0.975119	0.233738	0.0464583	0.112803	0.311634	-0.118288	0.650662
	13	0.820139	0.354271	0.61405	0.718459	0.483265	0.213965	0.73203	0.711688	0.696156	0.0103714
	13	0.310309	1.28637	0.393313	1.08097	0.722497	1.29566	0.592741	-0.28267	-0.607205	0.342027
	13	0.965362	-0.453443	0.175827	0.327576	-0.121625	0.132091	-0.57583	0.186688	0.110174	0.829805
	13	0.602334	0.378383	0.155256	0.156029	0.454187	0.189821	0.197885	0.308293	0.0403553	-0.320067
	16	1.13185	1.11698	1.31885	0.784672	1.14683	1.12642	1.05646	1.97288	1.2673	0.799651
	16	1.15072	0.85174	-0.250449	0.182531	0.18441	-0.0781638	1.06671	0.845957	0.700005	-0.0336764
	16	0.646001	-0.0716545	0.913479	0.186621	0.21606	0.658357	0.780617	0.399612	0.764667	0.420128
	16	0.525144	0.37877	1.15615	0.617339	-0.47322	0.372168	1.25811	0.354409	0.590651	0.114951
	16	0.592135	0.903137	-0.411465	1.0973	0.254701	0.181252	0.604604	0.236843	0.820761	0.453904
	16	0.0469233	1.33855	0.205057	0.18902	0.72091	-0.00017501	0.432596	0.394557	0.166786	0.725205
	16	0.93271	0.255386	0.354523	0.111747	0.580743	0.57115	0.621603	0.533721	0.773588	0.345236
	16	0.369579	0.129654	0.775032	0.819825	0.629258	0.376706	1.26333	0.105525	0.510133	1.33605
	16	0.501099	0.199684	0.262665	0.341665	0.703814	0.732017	1.72574	0.847695	-0.0305911	1.09073
	16	0.705175	0.446913	-0.18352	0.382847	0.841337	1.08164	0.349638	1.0783	0.303047	0.673805
	17	0.370507	0.579257	0.770731	0.480528	0.482524	0.885294	0.272298	1.00351	1.00947	1.11625
	17	0.81248	0.510644	0.291331	-0.307534	0.273677	-0.265611	-0.473015	0.0771304	0.760576	0.433598
	17	-0.233598	0.322554	0.38277	0.00323488	0.210217	0.252104	0.20747	-0.154744	0.0538615	0.0489894
	17	0.446258	0.0212084	0.90194	0.561166	0.72418	0.330465	0.66639	0.256842	0.0207385	-0.110716
	17	0.127269	0.504622	0.48231	-0.0506137	0.705629	-0.76566	-0.110021	0.409025	-0.125687	-0.159523
	17	0.0193474	0.258938	0.208596	0.500693	-0.078683	0.0140089	1.06419	-0.5462	-0.0670398	0.373085
	17	0.426368	0.442834	0.403943	0.508772	0.486712	0.749683	0.434679	0.153474	-0.154303	0.272125
	17	0.28391	0.350986	0.278679	0.641859	0.230499	-0.330615	-0.335899	0.727296	-0.0641971	0.457662
	17	0.423065	0.128695	0.47646	0.548006	-0.673341	-0.242326	-0.0214185	-0.181143	-0.084425	0.542413
	17	0.59314	0.851878	0.75245	0.690203	0.120797	-0.19386	1.12036	-0.37392	-0.562769	0.38925
	18	0.753102	-0.274367	0.936351	0.904578	0.382703	1.01119	0.410117	0.624588	1.04724	0.534485
	18	1.7328	1.33248	0.107394	0.521271	0.186305	1.1783	0.48312	0.415425	0.286373	0.488423
	18	1.1512	1.15822	0.102667	0.113483	0.0052182	0.219712	0.613926	0.942201	0.527567	0.867655
	18	0.600204	0.138006	-0.10724	0.174729	0.668375	0.326769	0.589082	0.328183	0.630639	0.313695
	18	0.706744	0.443125	-0.321994	0.582138	0.505149	0.407482	0.542834	0.489609	0.0986124	0.332358
	18	0.32248	0.371277	0.526115	0.484902	0.648509	0.583977	0.406533	0.024482	0.842796	1.2952
	18	0.844092	0.583859	0.202922	0.654879	-0.0515794	0.167148	0.262648	0.207823	0.188281	1.07891
	18	0.795408	0.546915	-0.00930426	0.93615	0.180482	0.220564	0.613403	-0.202696	0.11543	0.457066
	18	0.112601	-0.184658	0.465081	0.25888	0.429424	0.378579	0.217773	0.282833	0.190813	0.441868
	18	0.265974	0.0340697	1.06589	0.685118	0.491668	-0.0674227	0.0196664	0.633732	0.0505473	0.697339
	19	0.839575	-0.422966	-0.209053	0.4034	0.787189	0.656893	1.41259	0.400826	0.202006	0.784097
	19	0.328775	-0.0746055	0.249013	0.789725	0.376463	1.21044	0.136885	0.0334363	0.642961	0.43485
	19	0.357872	-0.104483	0.315383	0.239363	0.067335	0.0659387	0.599552	0.414776	0.398327	-0.211732
	19	-0.040281	-0.761273	0.290489	0.0745024	-0.0886525	0.058069	0.418701	0.487436	-0.234884	0.25061
	19	0.371058	0.389956	-0.0178812	0.286318	0.455657	0.378283	0.0016769	0.298989	0.266718	0.372765
	19	-0.49484	0.419844	0.800785	-0.0131737	0.826555	0.259692	0.38123	0.253902	0.271805	-0.183598
	19	0.18343	0.514096	0.105141	-0.351169	-0.202825	0.419163	-0.22458	0.330051	-0.258601	0.295064
	19	0.420596	0.292575	0.492804	0.384421	0.0477632	0.472193	0.264246	0.41818	-0.496606	0.0400478
	19	0.249276	-0.461842	-0.151411	0.385214	0.266682	0.0262708	-0.273678	0.109395	0.649694	-0.457701
	19	-0.21231	0.446621	0.463491	1.01989	0.416895	-0.112195	-0.21362	0.159422	-0.517675	0.404582
4	1	0.459582	-0.183369	1.18898	0.59911	0.618031	-0.114007	0.306587	0.0804902	-0.0203166	0.0552597
	1	0.90283	0.080253	0.403367	0.444755	0.231448	1.13461	0.614851	0.224494	0.178734	0.057438
	1	0.594092	-0.240932	0.303051	0.558769	0.282503	-0.245975	0.0398144	0.75037	0.532579	-0.187938
	1	0.434872	0.00417283	-0.0968056	-0.0639668	-0.499672	0.197941	-0.161459	0.219646	0.0787537	0.0787859
	1	0.338258	-0.0308424	0.688366	-0.252004	0.00308571	-0.461996	-0.157048	-0.454269	-0.332583	0.050646
	1	0.807787	-0.244775	0.463792	-0.227387	0.0905274	0.269713	-0.497405	-0.350376	-0.218946	-0.0337647
	1	0.742413	0.144741	0.876327	0.282321	0.703364	0.209505	0.147673	0.246168	-0.43982	-0.234656
	1	0.427605	0.243938	1.15155	0.659067	1.22346	-0.314131	0.57986	0.258409	-0.264292	-0.4457
	1	0.239952	0.741298	0.553988	-0.0668707	0.275252	-0.442649	0.650916	0.278923	0.495195	-0.233271
	1	-0.189904	1.09353	-0.276882	0.675429	-0.654129	0.260278	0.563754	0.644535	0.546827	-0.453216
	3	0.300551	0.643455	1.22142	0.324699	0.973069	-0.218798	0.56552	0.200971	0.0730303	-0.0451991
	3	1.44808	0.457094	0.147285	0.226465	0.45291	1.29118	0.832628	0.899791	0.569555	0.357571
	3	0.84288	0.0551168	0.00656928	0.850954	0.593667	0.431426	0.202441	1.10378	0.794027	0.240639
	3	0.284313	-0.0974045	-0.240125	-0.150053	-0.374615	0.186953	-0.220177	0.306581	0.0675694	0.458098
	3	0.618023	-0.0473253	0.718987	-0.436387	-0.17815	-0.144827	-0.0840515	-0.447245	-0.474224	0.0278944
	3	0.627111	-0.0468862	0.83897	-0.360288	0.344307	0.680206	-0.365826	-0.591372	-0.305244	-0.160511
	3	1.23084	0.69259	0.90258	-0.0387708	0.864523	0.50499	-0.0239441	0.313859	-0.31925	-0.0634872
	3	0.617285	0.59056	1.53084	1.0462	0.599323	-0.322488	1.22761	0.144958	0.244442	-0.362178
	3	-0.0235521	0.712083	0.370949	0.176467	0.179712	-0.725018	0.800701	0.156936	0.0320355	-0.423998
	3	-0.252012	1.33621	-0.248161	0.749072	-0.605744	-0.012696	0.909534	0.00997176	0.872303	-0.572788
	4	0.227602	0.612759	1.17221	0.291912	0.983567	-0.213973	0.570778	0.194031	0.106986	-0.0233301
	4	1.46173	0.472502	0.133958	0.239425	0.486426	1.29487	0.830277	0.945908	0.581469	0.29035
	4	0.867743	-0.031062	0.0529141	0.880546	0.622515	0.40083	0.253069	1.11905	0.70259	0.113825
	4	0.308871	-0.0999121	-0.255592	-0.181702	-0.303613	0.13625	-0.243241	0.231117	0.116907	0.48132
	4	0.66166	-0.0515264	0.748829	-0.434989	-0.151629	-0.0554274	-0.163882	-0.400643	-0.430469	0.0567188
	4	0.524957	-0.0422742	0.822019	-0.325066	0.311231	0.618601	-0.390377	-0.590925	-0.302574	-0.107415
	4	1.17388	0.694193	0.902129	0.0620772	0.869537	0.576533	-0.0492965	0.367996	-0.321173	-0.142282
	4	0.615963	0.530014	1.46301	1.01946	0.596651	-0.394609	1.30698	0.29271	0.215717	-0.262604
	4	-0.0384302	0.781884	0.460478	0.091393	0.0630251	-0.690483	0.863796	0.138353	0.11066	-0.477274
	4	-0.254561	1.38557	-0.21666	0.779091	-0.661617	0.0416678	0.941335	0.11761	0.84976	-0.506408
	5	0.23371	0.665134	1.18689	0.29469	0.962847	-0.204323	0.606136	0.148501	0.133599	-0.0350409
	5	1.47622	0.483649	0.121915	0.18473	0.497593	1.24489	0.826613	0.956722	0.598984	0.338693
	5	0.869131	-0.0170126	0.0863948	0.850131	0.626421	0.426912	0.298739	1.10057	0.710742	0.146242
	5	0.328237	-0.097448	-0.225289	-0.218073	-0.373388	0.189059	-0.170363	0.296978	0.11587	0.456769
	5	0.751868	-0.0748228	0.761595	-0.452524	-0.188044	-0.04061	-0.144187	-0.393573	-0.393819	0.13602
	5	0.546082	-0.0543067	0.794829	-0.33555	0.333911	0.565546	-0.343081	-0.587777	-0.32017	-0.180302
	5	1.17014	0.66515	0.851973	0.0347805	0.876846	0.589208	-0.022396	0.368389	-0.354086	-0.09693
	5	0.655332	0.486937	1.43478	0.957602	0.613656	-0.425172	1.34826	0.271788	0.202319	-0.197654
	5	0.0133483	0.797266	0.429048	0.0810956	0.0564338	-0.708201	0.905009	0.133105	0.176649	-0.405517
	5	-0.22309	1.35842	-0.237699	0.751264	-0.63743	0.00704477	0.956259	0.155618	0.833774	-0.519048
	6	-0.184972	-0.0181085	1.14402	0.0862259	0.79338	-0.102327	0.193512	0.199798	-0.177506	-0.349582
	6	1.25908	0.289486	0.346207	1.00025	0.459933	1.41168	0.371395	0.598034	1.18059	-0.0391142
	6	0.651028	-0.0602438	0.214053	0.631357	0.499899	0.290292	0.82905	1.02095	0.235425	-0.0640426
	6	0.516868	0.0243003	-0.0146363	0.0714605	-0.0300918	0.0900337	-0.126873	0.200431	0.490375	0.536864
	6	0.70817	0.423255	0.478816	-0.521198	-0.410397	-0.221564	-0.115656	0.244739	0.283792	0.14147
	6	0.56457	0.192895	0.537647	-0.166475	-0.0181205	0.493962	-0.406903	0.0913025	-0.172465	0.0663906
	6	1.09594	0.572934	0.609312	-0.0102051	0.851121	0.262141	-0.0909091	0.322036	-0.19012	-0.045834
	6	0.888379	0.639638	0.768215	0.926725	0.666091	0.433104	0.660264	0.592913	-0.140154	0.24354
	6	0.1295	1.25731	0.347453	0.502151	0.389715	-0.266757	0.806052	0.381833	-0.0598758	-0.184608
	6	0.0913384	1.37363	0.0679916	0.169623	-0.126207	0.0312349	1.10619	0.901211	0.508039	0.0832758
	7	0.261434	0.284474	1.18644	0.571925	0.754247	0.0994478	0.580156	0.425894	-0.20096	-0.306441
	7	1.07911	0.285657	0.857279	0.887369	0.416168	0.973438	0.495176	0.461934	0.413717	0.350614
	7	1.06718	0.00693976	0.328098	1.11247	0.623479	0.330979	0.421789	0.98286	0.517409	0.461551
	7	0.584169	-0.0651842	0.0258694	0.118578	-0.33998	0.123106	0.0892021	0.836152	0.300961	1.16466
	7	0.849863	0.169823	0.177867	-0.346624	-0.240692	0.132412	-0.0289222	-0.173773	0.110432	-0.00900327
	7	0.421871	0.268311	0.817679	-0.0494463	0.34619	0.372264	-0.262673	-0.137735	-0.162821	0.0852153
	7	0.942937	0.329254	0.602054	0.152611	0.499562	0.478793	-0.0112356	0.459901	0.0996403	-0.125528
	7	0.781356	0.144377	0.965214	0.559845	0.79252	-0.115193	1.01675	0.297181	0.141544	-0.469231
	7	0.537238	0.604587	0.0199746	0.022755	-0.154184	-0.53547	1.15175	0.199447	0.264712	-0.0725152
	7	-0.144967	1.40315	0.0679063	0.470069	-0.251182	0.555432	0.484359	-0.0448597	0.934977	-0.46234
	8	0.0808976	0.276983	1.05308	0.303927	0.761073	-0.352818	1.01154	0.248376	-0.193011	-0.0896473
	8	1.25066	0.376438	0.0853921	0.0829162	0.822274	1.26763	0.755186	0.677421	0.17286	0.119124
	8	0.772433	0.0109176	0.0520421	0.733516	0.49499	0.501119	0.243025	1.24436	0.360145	0.163323
	8	0.175181	-0.176173	-0.289061	-0.21945	-0.465523	0.0186271	0.219537	0.066404	0.141592	0.397909
	8	0.636819	-0.158181	0.493723	-0.486145	-0.227255	-0.0149301	-0.156768	-0.406667	-0.457123	0.315428
	8	0.612598	-0.05991	0.789521	-0.359676	0.269429	0.69874	-0.427239	-0.539187	-0.367525	-0.117126
	8	1.08303	0.150608	0.910163	-0.187417	1.00645	0.749809	-0.330841	0.368656	-0.470273	-0.278802
	8	0.523994	0.490093	0.393402	0.714662	0.434658	-0.316632	0.947961	0.395236	0.183982	-0.399917
	8	-0.0109049	0.770761	0.394283	0.164049	0.0310123	-0.625277	0.381454	0.0472789	-0.101716	-0.392632
	8	-0.327022	1.28449	-0.285602	0.696916	-0.64435	-0.173433	0.331167	-0.23798	0.618889	-0.536918
	9	0.250898	0.595652	1.24647	0.200565	1.00977	-0.260516	0.604063	0.157764	0.106924	-0.0461392
	9	1.46088	0.488422	0.146861	0.23887	0.425062	1.29642	0.805202	0.882839	0.470511	0.370476
	9	0.852307	-0.0236965	0.00585425	0.845088	0.633647	0.319315	0.302304	1.06514	0.717218	0.27195
	9	0.324145	-0.131181	-0.235214	-0.166257	-0.308974	0.170835	-0.200788	0.217479	0.105723	0.523671
	9	0.753179	-0.0796861	0.750267	-0.457267	-0.188914	-0.132132	-0.0950078	-0.449215	-0.387013	0.164387
	9	0.529637	-0.0581907	0.780734	-0.329519	0.313577	0.564136	-0.347416	-0.628548	-0.324085	-0.143336
	9	1.14934	0.689074	0.940013	0.0570805	0.811144	0.572892	-0.0250379	0.308526	-0.309893	-0.0674117
	9	0.622043	0.518118	1.39061	1.01852	0.619524	-0.369356	1.32852	0.356463	0.113713	-0.25933
	9	-0.0725621	0.8962	0.451895	0.060386	0.0738889	-0.708063	0.946851	0.194896	0.11153	-0.419831
	9	-0.267526	1.38203	-0.28754	0.803852	-0.634175	-0.00583009	0.979515	0.169075	0.816872	-0.497207
	10	0.308278	0.816208	1.17146	0.188133	0.95342	-0.273834	0.547008	0.175618	0.120058	0.0201842
	10	1.43377	0.445367	0.108963	0.230699	0.479026	1.24155	0.771183	0.858815	0.784753	0.244421
	10	0.825693	-0.0183082	0.0163886	0.824797	0.588489	0.497017	0.226358	1.12695	0.893627	-0.000788517
	10	0.304966	-0.123765	-0.255382	-0.239699	-0.332631	0.1776	-0.230542	0.433825	0.132887	0.399625
	10	0.660538	-0.0793918	0.773429	-0.558074	-0.103057	-0.0632496	-0.114015	-0.348643	-0.419119	0.140153
	10	0.47853	-0.0964085	0.727982	-0.289862	0.233134	0.513648	-0.42922	-0.673964	-0.364671	-0.270833
	10	1.08234	0.639563	0.944084	0.0277005	0.809432	0.584901	-0.0930738	0.26308	-0.356889	-0.0688521
	10	0.626531	0.430642	1.29447	1.13827	0.53644	-0.360153	1.26373	0.382326	0.150022	-0.209366
	10	0.00781078	0.800068	0.298496	-0.00680229	0.041321	-0.701488	0.808276	0.106167	0.250843	-0.348043
	10	-0.274903	1.38298	-0.221656	0.737527	-0.652639	-0.0859079	0.877868	0.11525	0.760217	-0.557853
5	8	1.70372	1.1453	1.08594	0.539862	1.16979	0.0104433	1.22917	0.549328	1.29828	0.376443
	8	1.22455	0.557681	0.787874	1.61757	0.868818	1.2088	1.48169	0.74497	1.06279	0.662343
	8	0.857735	1.42259	-0.227234	0.83484	0.675707	0.607714	0.842609	1.21383	-0.289915	0.619472
	8	1.59921	0.961131	0.631746	1.03669	-0.32892	0.414701	0.0208611	1.46201	-0.0231421	0.941152
	8	1.5278	0.0732288	0.331493	-0.71406	-0.115168	0.209327	0.131419	0.407933	-0.053109	0.801195
	8	0.840434	0.671238	0.121028	-0.200918	-0.0244184	0.56067	0.703578	0.257811	0.610353	-0.0185991
	8	0.463506	0.395155	0.38125	-0.0850036	-0.159303	-0.633059	0.257841	-0.249165	0.681041	-0.587338
	8	0.184217	0.0810469	0.359478	-0.403338	-0.321638	-0.401287	0.280773	1.17155	0.422552	-0.0557392
	8	0.521093	-0.626686	0.700172	0.233669	0.321967	0.0798159	0.456574	0.786627	0.698047	0.151582
	8	1.07495	0.70339	-0.459198	-0.19533	0.0193619	0.270731	0.752337	1.167	0.277196	0.359671
	12	0.863365	0.123238	0.37788	0.471257	-0.155032	-0.500221	0.484961	-0.162781	0.560632	0.697057
	12	0.662429	0.305756	0.515471	0.144925	0.632464	0.739105	0.873639	0.590566	1.09962	0.220146
	12	0.700278	0.810226	0.536488	0.422806	0.529198	0.403655	0.309974	0.946458	0.411789	0.604072
	12	0.9107	0.514212	0.469818	0.627735	-0.0103829	0.747944	0.651986	1.15512	0.277877	0.548842
	12	0.850715	0.0206291	-0.620446	-0.408632	0.144533	0.345307	0.319751	0.314914	0.136808	0.228471
	12	0.57025	0.597073	0.361721	0.699237	0.164468	0.273283	0.727786	0.382152	0.895266	-0.264983
	12	0.134372	0.797029	-0.170314	0.155569	-0.462354	-0.273912	0.60025	0.0772811	0.99732	0.0966129
	12	0.0896426	0.0287937	-0.0835498	0.390083	-0.0599243	0.135192	0.634114	0.335772	0.691477	0.200165
	12	0.46231	0.36987	0.0532333	0.563231	0.558079	-0.0320909	0.505413	1.25854	0.31786	-0.305851
	12	0.41176	0.457782	0.481711	0.178019	0.405267	0.603668	1.05467	0.907027	0.330413	-0.126826
	13	0.773692	0.851051	0.363256	0.100061	0.876333	-0.110161	0.945014	-0.209555	1.08213	0.229246
	13	0.950477	0.719658	1.48863	1.29342	0.181953	1.48316	1.11359	0.959951	1.7027	0.252162
	13	1.1859	0.357644	0.451067	0.322885	0.824942	0.289389	0.980357	0.669301	0.568916	0.761731
	13	0.857935	0.266944	0.0335342	-0.184661	-0.541917	1.15286	0.584402	1.05447	0.106113	0.775299
	13	0.73046	0.127283	0.236983	-0.424476	0.066231	0.843384	0.039048	-0.0582572	0.959307	0.0373965
	13	0.743376	-0.00602874	0.399916	-0.101041	0.256962	-0.188843	1.33723	0.645811	0.617192	-0.407413
	13	0.176592	0.476829	0.0865394	0.00339881	-0.2296	0.307176	0.465267	0.0985371	0.0270454	-0.171712
	13	0.35906	-0.135722	-0.984983	-0.345915	-0.439247	0.515391	0.902213	1.05818	-0.0424049	0.895615
	13	0.358253	0.349281	0.246718	-0.167943	0.901304	-0.00993891	0.0560559	0.312178	0.0720543	-0.096989
	13	0.623909	0.57016	0.0452585	0.578779	0.337557	0.877539	0.941074	0.831374	0.685093	0.516644
6	4	1.56146	1.86751	1.28671	1.29782	1.41203	1.41981	1.8791	1.57044	1.26523	1.80068
	4	0.635163	0.968625	0.693515	1.28082	0.433234	0.680158	0.910298	0.454908	0.5493	0.545523
	4	1.01429	0.645897	0.38541	1.27903	0.0979402	1.24241	0.392454	0.379906	0.427869	0.327986
	4	0.552561	0.0913357	0.790638	0.217005	-0.247543	0.67914	0.0218866	0.308069	0.263552	0.918152
	4	0.9799	0.582073	0.819294	1.32167	0.935171	-0.313618	0.0579322	0.622175	0.284664	-0.305043
	4	0.537989	0.239295	0.594668	0.420416	0.435674	-0.411945	1.00774	-0.147883	0.229021	-0.138949
	4	1.17248	0.695558	0.169969	0.930502	-0.237402	0.398819	0.753074	-0.0441529	0.236029	0.251455
	4	0.103433	-0.0797708	0.63641	0.248487	-0.17583	0.0181588	0.601006	0.0446808	0.501562	0.71667
	4	0.366182	0.835415	0.387487	0.655166	0.654229	0.799685	0.824008	0.936342	0.119697	0.77908
	4	0.980048	0.698717	-0.0887578	0.0203633	-0.0290351	0.659527	0.813878	0.200893	0.691594	0.359907
	5	1.06769	0.572879	0.528255	0.650827	0.853161	1.28075	0.860207	0.160451	1.02934	0.63193
	5	0.902769	0.872294	0.0243612	0.606571	-0.359968	0.142463	-0.364838	0.376559	0.337492	-0.616076
	5	1.00536	0.149842	0.227232	1.07367	-0.257822	0.694467	0.173795	-0.181114	-0.283688	-0.0644374
	5	0.451199	0.245001	0.993676	0.569838	0.209362	0.0400034	-0.0634152	0.00954997	-0.00395772	-0.570267
	5	0.0022545	0.0492957	0.0645438	0.174922	0.512188	-0.278235	-0.453019	-0.386602	-0.130384	-0.256294
	5	0.0265741	0.263615	0.110298	0.384072	0.560664	-0.770739	0.665753	-0.592918	-0.247659	0.264234
	5	0.152669	0.372216	0.31432	0.279735	-0.387777	-0.274228	0.761462	0.368273	0.0133172	-0.418494
	5	-0.418279	0.654542	-0.123337	0.459516	-0.579097	-0.612442	0.253958	-0.341301	0.0429357	0.524288
	5	0.114382	0.472706	0.189041	0.174015	0.732555	0.324343	-0.143017	0.336427	-0.494488	0.157711
	5	0.354994	0.130676	-0.0725838	0.0735767	-0.00794592	-0.226897	0.437329	0.428429	-0.229924	0.0107712
7	25	1.05505	1.19232	0.991693	1.7449	1.10857	1.83018	2.13541	1.28586	2.45695	1.03259
	25	1.69761	1.29767	0.708432	0.591673	0.897278	0.702788	0.226109	0.736882	1.55104	1.0059
	25	0.705069	0.116169	-0.145307	0.736253	0.920204	0.0493369	-0.277484	1.90161	1.48688	0.845706
	25	0.379148	0.484353	0.794286	0.362834	0.940652	-0.695007	0.0776518	1.132	1.01742	0.598589
	25	1.65572	0.680046	0.356889	0.165216	0.77187	0.870401	-0.128071	0.346976	-0.162522	0.696169
	25	0.766776	0.180191	1.26829	-0.700882	0.333703	0.661267	-0.0199438	0.293035	-0.0377296	1.21421
	25	1.13643	0.696232	0.493021	0.169769	0.86232	0.16749	0.900413	0.23777	0.659871	0.927218
	25	1.08061	1.03703	0.274468	0.434653	0.561183	1.14262	0.618016	0.202076	0.387638	0.537015
	25	0.236545	0.865132	0.119666	0.97915	0.295314	0.143863	0.690995	0.32651	0.798121	1.11096
	25	1.08201	0.598553	0.524308	-0.16266	0.952373	0.23869	1.13107	-0.0350819	0.692024	0.376253
	26	1.67158	0.813701	1.14337	0.420888	0.872128	0.422495	0.856641	1.5362	0.772406	1.09373
	26	1.07061	1.5072	0.800948	0.172443	0.732462	0.671887	-0.0692157	0.728148	0.268731	0.470907
	26	1.34109	0.035252	0.338512	-0.678322	-0.661882	-0.0235712	0.8468	1.02919	0.392544	-0.0481361
	26	0.270562	0.450636	0.145473	0.932419	0.623015	-0.387646	-0.356612	0.655425	0.804872	0.5068
	26	0.478577	1.02495	0.508296	0.784948	0.371261	-0.668302	0.555027	0.725001	0.782491	-0.100338
	26	0.537911	0.863223	0.451761	0.0742489	0.29401	1.08259	-0.0441116	0.506987	0.386273	0.983377
	26	0.912073	0.626843	0.714263	1.09389	0.362849	0.633587	0.216916	0.759924	0.233337	1.03073
	26	0.994403	1.60889	-0.165652	0.937229	0.0675725	0.0840679	0.221643	0.655239	-0.00331376	0.978252
	26	0.650508	0.401606	0.421606	0.682693	0.0708777	0.248584	-0.133973	0.20192	-0.18684	0.219133
	26	0.22854	0.720295	0.358245	-0.15298	0.075717	0.186866	0.821514	0.0628339	-0.141302	0.804716
8	6	0.988851	0.105971	0.585998	0.415712	0.0938913	0.295783	-0.0322444	0.52804	-0.0274671	-0.00253197
	6	0.669846	0.533603	-0.111967	-0.00425616	-0.104603	0.0907138	0.534065	0.387933	-0.0191631	0.151416
	6	0.0567077	0.400377	-0.198751	0.12458	-0.297563	0.859957	-0.0393389	0.0797302	0.0641089	0.546777
	6	-0.0704942	0.518085	0.198572	-0.00249676	0.457543	0.486215	0.360714	-0.0411857	0.524526	0.54667
	6	-0.0589866	0.290794	0.668405	0.00152104	0.135377	0.245212	-0.0432362	0.108955	0.343608	-0.0408201
	6	0.373063	-0.539256	0.330175	0.0949077	0.519712	0.115226	0.278307	-0.354352	-0.299667	0.0819703
	6	0.74763	0.188687	0.234707	0.317839	-0.060776	0.457616	-0.390558	0.437819	0.18753	0.378691
	6	0.613314	0.549451	-0.203014	-0.159561	0.113938	-0.00201778	0.79041	0.361514	0.0436582	0.348869
	6	0.266659	-0.271373	0.130545	-0.196301	-0.0706316	0.435102	0.354996	0.192231	0.341523	0.336981
	6	0.816676	0.10913	0.251816	-0.37066	0.329423	0.568489	0.0108692	0.304726	-0.182733	0.671708
	7	2.22097	1.23036	1.26086	1.21706	1.18057	0.519535	0.184945	0.576308	0.876902	0.504115
	7	1.41353	0.77812	0.977239	0.893454	-0.0441118	-0.134651	0.148375	0.036089	0.994787	0.619976
	7	1.61041	0.414455	0.535648	0.195601	0.772564	0.494157	0.127413	-0.10771	0.49898	1.07128
	7	1.34586	0.313701	0.281097	0.342083	0.652465	0.152915	1.12143	0.79059	-0.0590304	1.11688
	7	0.582571	0.189489	1.14346	0.258899	0.45238	0.291539	0.53763	0.615245	0.237144	1.48731
	7	1.47747	0.202286	0.460861	0.0736567	0.042225	0.18025	0.14437	0.472979	0.0412699	0.465474
	7	1.14071	0.949618	0.313376	0.0514131	0.828546	1.05543	0.762139	0.217521	0.118376	-0.375915
	7	0.390226	0.850122	0.810237	0.477136	0.87466	0.603266	0.99536	0.555417	-0.556575	-0.015456
	7	0.149565	1.0062	-0.151319	1.02824	0.0724191	0.521406	-0.00515017	0.477411	0.0438316	0.297892
	7	1.02193	-0.124355	0.383175	0.406686	1.26264	0.46693	-0.120368	0.111135	-0.0528194	0.773442
	8	1.11638	1.57019	1.17234	1.36785	1.70236	1.55994	0.71172	1.9857	1.4348	0.993847
	8	1.71084	0.732668	0.390882	0.850208	0.815999	0.638736	1.3601	0.44435	0.69572	1.42569
	8	1.47874	0.929954	0.709964	0.980489	0.612486	0.488347	0.746743	0.58419	0.94873	1.01257
	8	1.45746	0.380164	0.719409	0.813804	1.28909	0.228354	0.338518	1.11976	0.561922	1.5835
	8	0.423438	0.617452	0.867191	0.714455	1.39615	0.343231	-0.143434	0.669848	0.801246	0.690488
	8	0.612512	0.595895	0.468132	0.750816	0.795956	1.3218	1.12874	0.933489	0.757757	0.910768
	8	0.790393	1.19899	0.882167	0.429999	1.05997	1.03252	-0.0484903	0.46992	0.854271	1.0874
	8	0.351354	1.01139	1.38867	1.08899	1.20576	0.959968	0.443015	0.984773	0.831895	0.882736
	8	0.649216	0.504656	0.777943	1.46747	0.415097	1.13312	1.08736	0.851305	0.859299	0.546187
	8	0.768537	0.461905	-0.489617	0.589938	1.12401	0.787792	1.14726	0.465915	0.509619	0.632228
	11	0.871283	0.204329	1.01116	0.775172	0.314858	0.895866	0.683755	0.715527	0.301571	0.0655974
	11	1.23571	0.644785	0.14031	-0.315627	0.0386372	-0.159455	0.452219	0.0668226	-0.0205383	0.447722
	11	0.887962	0.0273333	-0.0474265	0.153358	0.254237	0.792114	0.0338896	-0.0186748	0.481075	0.3612
	11	0.450542	0.376546	-0.209162	0.298134	0.0828381	0.51215	0.365699	-0.294825	0.319499	0.328799
	11	0.224108	-0.396833	0.485401	0.847445	0.523968	0.635201	0.995932	-0.0237415	0.380321	0.0849024
	11	-0.170666	-0.169088	0.288915	0.665906	1.05659	-0.104406	-0.540276	-0.0976752	-0.727281	0.181244
	11	0.47075	0.538022	0.356536	0.524964	0.662501	0.00889532	0.281652	-0.363479	-0.157488	0.547053
	11	0.660159	0.462997	-0.545219	0.340474	0.0125911	0.300694	0.875963	0.281384	0.372917	0.34847
	11	0.423739	-0.292149	-0.279661	0.109732	0.635096	0.394716	0.368505	0.476657	0.0606816	-0.180724
	11	0.28406	0.21517	0.440181	0.340105	-0.0475005	0.00609567	0.25792	0.213585	-0.187869	1.0035
	12	2.15165	0.208267	1.17762	1.50041	1.67457	0.677513	0.94884	0.7944	0.732423	0.783696
	12	1.14636	0.637027	1.11255	-0.328646	0.664819	0.259396	0.229764	0.83594	0.630974	0.134746
	12	1.25116	0.517876	-0.0305652	0.342077	1.16348	0.544506	0.288611	-0.0160032	0.626901	0.908916
	12	0.651585	0.585382	0.560187	0.785836	0.535159	0.714194	0.0712947	-0.242058	0.34634	0.755858
	12	1.01506	0.803638	0.906764	0.865443	0.150824	0.724433	0.912262	0.194573	0.715626	0.494537
	12	1.30536	0.453452	0.693316	0.87139	0.974109	0.541266	0.52534	1.14785	0.414364	0.831266
	12	1.03083	0.625108	1.09949	0.60932	0.315032	1.1115	0.0443633	0.661767	0.636975	0.905542
	12	0.937876	0.00687754	1.05275	0.588583	0.827093	0.847616	0.838329	0.363525	0.414307	1.06941
	12	1.3432	0.408767	1.04663	0.830131	0.842427	0.86629	0.57625	0.727128	0.216424	0.907572
	12	1.30059	0.462717	0.894887	0.782225	0.584169	0.709614	0.672393	0.0765286	-0.0929189	0.670144
	13	0.437619	0.846754	0.640239	0.37771	0.977743	0.532979	-0.065841	0.720106	-0.119632	0.484529
	13	0.447388	0.484289	-0.284971	0.800146	0.658404	0.639218	0.306704	-0.124906	-0.606287	0.0542684
	13	0.665701	0.270858	0.170198	0.886545	0.124056	0.26748	0.174151	-0.0255214	-0.0767033	0.529252
	13	0.437914	-0.152345	-0.0254292	0.203144	0.309279	-0.138214	-0.17305	0.21328	-0.256657	0.071651
	13	0.534926	0.015137	0.263908	0.48102	0.585	0.527242	0.0143613	-0.196278	-0.643589	0.0850514
	13	0.48438	0.027821	0.0905327	-0.0600716	0.626618	0.54531	0.743445	0.0553188	-0.244601	0.738357
	13	-0.152079	0.358475	0.420801	0.120811	0.552918	0.39797	0.560987	-0.0437645	0.612704	0.840568
	13	-0.0470938	0.174624	0.383492	0.250626	0.269628	0.739562	0.358473	0.511361	-0.0596955	-0.131375
	13	0.316832	0.287378	-0.0384724	0.312573	0.361032	-0.249475	0.297955	0.0877544	0.0596829	0.528771
	13	-0.012237	0.515444	0.335417	0.193242	0.206578	0.291104	0.510509	0.381303	0.0346929	0.648083
	16	1.67728	1.25349	1.38907	1.18561	0.813753	0.902127	0.86685	0.575034	0.628345	0.6236
	16	1.21099	1.14518	0.437306	0.303439	0.236059	-0.392142	1.04521	-0.157666	0.0133124	0.195957
	16	1.23268	0.614568	0.0958129	0.724075	0.611824	0.599358	0.398537	0.108153	0.158943	-0.402009
	16	1.38961	0.643637	0.23149	0.300393	0.153332	1.2244	1.03202	0.699786	0.59543	0.415874
	16	0.27125	0.222307	0.369487	0.576332	0.0618659	0.478011	0.0858694	0.290602	1.13632	0.159229
	16	0.302508	0.427957	-0.286468	0.14651	1.51952	0.689719	-0.274939	0.432945	0.509352	-0.0142292
	16	0.246732	0.491781	0.302502	0.743588	0.618671	0.518206	0.541497	0.804886	0.604297	0.234766
	16	0.750483	0.810892	0.311148	0.0772642	0.258991	1.05839	0.664842	0.616495	0.778028	0.923511
	16	0.716242	-0.516972	0.609962	-0.0151273	0.610719	0.863046	0.573426	0.354115	0.999116	0.668217
	16	0.166968	-0.0443648	0.818312	-0.346942	0.0744316	-0.112492	0.695879	0.268828	0.41468	0.895654
	17	0.695702	0.823296	0.904941	0.707039	1.17483	0.321571	0.489734	0.749166	0.806271	0.892536
	17	1.2166	0.543438	-0.480235	0.683486	0.902731	0.778786	0.921038	0.98157	0.37023	0.707081
	17	0.688243	0.23664	-0.00861331	0.902043	0.0559492	0.543529	0.855876	0.0601191	0.534031	0.218106
	17	1.08501	0.169062	0.410505	0.167774	0.318201	0.490537	0.428516	0.307987	0.0955438	0.0241832
	17	0.608707	0.497395	0.782698	0.555876	0.478397	0.253413	-0.10839	0.0795691	0.410868	-0.115965
	17	0.613225	-0.313387	0.500098	0.620229	0.301739	0.485926	0.996077	0.182129	0.531473	0.995766
	17	0.355018	0.166736	0.582239	0.639903	0.452996	0.596997	0.122328	0.290368	1.16484	0.486015
	17	0.690422	0.169146	0.0707293	0.26243	0.622276	0.626846	0.221846	0.106594	-0.104678	0.776848
	17	0.335184	-0.0855782	-0.325181	0.28656	-0.224529	0.467807	0.858066	0.160546	0.725541	0.820888
	17	0.346376	-0.145222	0.492285	0.0687584	0.51197	0.464992	0.782118	0.307227	0.0525752	0.813404
	18	0.622052	1.03839	0.602497	0.472177	1.04286	0.0674256	0.303021	0.648025	0.45671	1.00516
	18	1.21469	0.647609	0.152518	0.138865	0.604566	0.323013	0.385709	0.283318	0.546921	0.18359
	18	1.16572	0.85826	0.770319	0.902727	-0.00738336	0.400535	0.699531	0.264341	0.385929	0.434726
	18	0.502886	0.943615	-0.612987	0.253722	0.0081113	-0.189053	0.738428	0.148414	-0.0157244	-0.258232
	18	1.26796	0.271912	0.87466	-0.247523	0.976342	-0.203845	0.082974	-0.469018	0.333841	-0.313147
	18	1.00314	0.114556	0.171936	-0.164961	0.376914	0.0961131	0.456093	0.610067	0.445755	1.22349
	18	-0.150717	0.771448	0.379664	-0.190656	0.563335	0.501871	0.0800468	0.819665	0.42125	0.253471
	18	0.0904457	0.301206	0.83185	0.280017	0.530371	0.921416	-0.0536671	-0.626913	0.266418	0.111467
	18	0.21418	0.327824	-0.256989	0.233116	0.501288	0.338362	-0.0782615	-0.135379	0.525475	0.328561
	18	0.84815	0.10882	0.102333	-0.489489	-0.113107	1.22409	1.04035	0.0766297	-0.292851	0.144657
	23	-0.104812	0.764218	0.302386	0.505085	0.778343	0.69795	0.951143	0.339038	0.667799	0.259885
	23	0.0686274	0.308286	0.289815	0.106828	0.157094	0.437362	-0.801084	0.445084	0.0199617	0.413743
	23	0.5799	0.258921	-0.268465	-0.245406	-0.036898	0.366149	0.104343	-0.39822	-0.0699328	0.13339
	23	0.314132	-0.0707193	0.895905	0.432391	0.466711	0.502736	0.347728	0.511995	0.437822	0.19618
	23	1.20535	0.429832	0.62288	0.51219	1.1172	0.9662	-0.295136	-0.0883766	0.464295	0.31006
	23	0.255156	0.580058	0.0658687	0.456817	0.191125	0.622254	0.118273	0.689672	0.463252	0.637373
	23	0.0184146	-0.198832	0.513459	0.394668	0.949522	0.571725	0.0122481	-0.244933	1.02952	0.86241
	23	0.470067	0.346557	0.513216	0.413727	0.394277	0.411844	0.191663	0.109418	0.954397	0.9442
	23	0.224868	0.0305803	0.45424	1.34734	0.873026	0.484478	-0.0761906	-0.268688	-0.0486413	0.536952
	23	1.00071	-0.139362	-0.487919	0.634374	-0.0852392	-0.207507	0.897582	-0.325665	0.336192	0.990417
	24	0.788685	0.987198	0.894424	1.08776	0.470941	0.407008	0.273674	0.169733	0.773642	0.903312
	24	0.976207	0.50187	1.08341	0.878016	0.398166	0.466804	-0.376176	0.152458	0.246112	0.519303
	24	0.80997	0.346132	0.852227	0.164448	0.0328057	-0.187906	0.321257	0.536901	0.131666	-0.0507504
	24	-0.0724012	0.607392	-0.203199	0.608908	0.63093	0.870711	1.01746	0.492187	0.505437	0.0783837
	24	0.124047	0.462957	0.0435164	0.747865	0.528219	1.06632	0.397805	0.202033	1.01909	0.906415
	24	0.298557	0.43029	0.335518	0.0595855	0.227325	0.886542	0.932344	0.595523	0.612831	1.22989
	24	1.05324	-0.351075	1.08031	1.00213	0.696634	0.877703	0.838534	0.442235	0.622328	0.652741
	24	0.732513	0.195782	0.238704	0.780489	0.960729	0.858903	0.491838	0.00528852	0.631319	0.462115
	24	0.250238	0.149616	0.908881	0.76435	0.52798	0.645714	0.392355	-0.184554	-0.252998	0.569856
	24	1.19383	0.453482	1.00122	0.361553	0.385227	0.310416	0.239429	0.564378	0.51737	0.286116
	25	1.64086	1.16691	1.94431	1.20645	0.433598	0.0769836	0.701415	0.00278963	0.602699	1.38702
	25	1.37438	0.90366	0.613415	0.128503	0.333205	0.611841	-0.614759	0.172131	0.130821	0.569573
	25	1.45194	0.290622	1.04294	-0.0212849	0.481322	1.52666	1.00281	0.956904	0.378844	-0.169592
	25	0.927685	0.0519211	1.21686	0.425867	0.907815	0.53831	0.352244	-0.260215	0.423554	0.49914
	25	-0.0298524	0.0455768	0.331021	0.58114	0.743816	0.297204	1.06344	0.370523	0.13056	1.07145
	25	0.722508	0.0770454	0.401615	0.238591	0.474438	0.592987	1.25858	0.515982	0.608459	0.319753
	25	0.657792	0.680105	0.742283	0.438776	0.666826	0.535439	0.585365	-0.0999221	0.598034	-0.135814
	25	0.310582	1.0196	1.79245	0.476793	1.28564	0.987593	0.672108	0.0768341	0.225217	0.704514
	25	0.324225	0.312156	1.02969	0.481737	0.350537	0.5401	0.590401	0.0938747	0.500012	0.331079
	25	0.462938	0.241229	0.757972	0.342844	0.0691474	0.413503	0.586828	-0.391447	0.147454	0.38805
	29	1.30503	0.916857	1.14068	1.16414	1.32006	0.631063	1.18245	0.248243	1.47533	1.19668
	29	-0.145281	0.494231	0.270284	0.161413	0.456788	-0.00209643	0.789316	0.669366	0.305814	0.630115
	29	0.269761	0.426765	0.260316	-0.177873	-0.277869	-0.215721	0.340022	0.0665254	-0.456448	0.711403
	29	0.789878	-0.299048	0.382547	0.306183	-0.137226	0.00901915	0.767168	0.939414	0.238408	-0.113501
	29	0.520119	0.419847	0.112411	1.03204	1.14357	0.658711	0.0350938	0.4032	0.836561	0.372713
	29	0.202784	-0.457004	-0.040782	0.565985	0.0111223	0.521126	-0.150607	-0.0916494	0.463956	-0.0901885
	29	0.872317	0.274395	0.642145	0.889207	0.803805	0.566631	0.501836	0.460163	0.559431	0.42988
	29	0.0823645	0.827701	0.252352	0.16165	0.741005	0.0934632	0.675452	-0.417859	-0.0558932	0.332254
	29	0.922698	0.434517	0.540557	0.971266	0.119352	0.85016	0.226702	0.854555	-0.665408	0.638086
	29	1.29682	0.147171	0.184883	0.584672	0.745344	0.58808	0.0130127	0.451701	0.298646	0.337136
	30	2.19314	0.939109	0.867762	0.639826	0.678119	0.326015	0.367781	0.398888	0.180331	0.736646
	30	0.265322	0.524406	-0.0203931	0.931405	0.402826	-0.0310618	-0.129346	0.60007	-0.0103795	0.700886
	30	-0.273703	-0.444135	0.19927	-0.00945756	-0.0976675	-0.0412804	0.445628	0.199193	-0.2303	0.503152
	30	0.405059	0.575816	0.671774	0.173222	0.393081	0.127384	-0.201123	0.886172	0.115968	0.949007
	30	0.784847	0.413609	0.358124	0.621575	0.494369	0.281809	0.27232	0.0216823	-0.423149	1.10711
	30	0.223798	-0.239519	0.566106	-0.230023	0.185279	0.71074	1.025	0.162464	0.276962	1.13044
	30	-0.363922	-0.246706	-0.262833	0.118611	0.251202	1.08981	0.396562	0.383321	-0.450017	0.318607
	30	0.254331	0.0700136	1.2661	0.565129	0.695068	0.573966	1.41875	-0.131021	-0.271389	0.369185
	30	0.873549	0.848672	0.280682	0.582232	0.18569	0.731674	0.742939	0.423265	-1.10102	0.132721
	30	0.268233	0.688566	0.0889984	0.456703	0.674777	0.16994	0.470392	0.189216	0.29728	0.789578
9	29	0.736328	1.49851	0.948283	1.54362	1.59612	1.32629	1.51582	1.21265	1.50314	1.07551
	29	0.402525	0.0425796	1.2704	0.595724	0.461912	-0.042954	0.604912	0.826007	0.435992	0.210606
	29	0.558636	0.631926	1.22303	0.129821	0.361041	0.0234379	0.841071	0.163875	0.39257	0.358166
	29	1.41819	0.789647	0.581099	0.579166	0.295429	0.15805	0.0865234	0.63885	0.778299	0.658457
	29	0.795903	1.30408	0.521684	-0.069486	0.594123	0.272404	0.844577	0.55617	0.776262	0.132646
	29	0.71389	0.990712	0.254908	0.533134	0.562265	1.0555	0.538225	0.622295	0.0703527	0.917772
	29	1.57874	0.649436	0.508014	0.445341	0.242267	0.657395	0.321742	0.669848	0.415537	0.896288
	29	0.891595	0.484069	0.188913	0.736726	0.917273	0.636852	0.380154	0.220373	0.608216	0.932353
	29	0.922959	1.574	0.127979	0.433696	0.791026	0.608703	0.493944	1.63164	0.103261	0.696355
	29	1.14078	0.224488	1.34502	0.843271	1.05519	0.783334	0.854774	0.0807246	0.163962	0.0846718
	30	0.758509	0.946206	1.22906	0.843718	1.58191	1.56638	1.20727	1.41489	1.54269	1.13903
	30	1.04565	0.963795	0.557299	0.922046	1.11894	0.503527	0.844739	1.21201	0.402759	1.22311
	30	1.23576	1.22171	1.00562	1.01364	0.609994	0.759136	0.26094	1.02682	1.12596	0.515931
	30	1.39573	1.11157	0.610216	0.412784	1.31851	0.588958	0.883013	0.721124	-0.186438	0.350681
	30	1.00367	1.03948	0.892375	0.454044	1.26329	1.0253	1.43041	0.976013	0.375	0.405725
	30	1.08588	1.3597	0.474182	0.571456	0.91523	0.847679	0.969719	0.930311	1.41632	1.09493
	30	1.43652	0.716064	0.191453	0.576863	0.841704	0.661995	0.642405	0.951004	0.276509	0.946688
	30	0.678228	0.947871	0.734995	0.977711	0.482944	0.591052	1.21398	0.336437	0.174811	0.727939
	30	0.133295	0.42918	1.14701	1.18829	-0.147569	0.202907	1.296	0.539821	0.855035	0.41062
	30	0.588908	0.750422	1.3856	0.255833	0.876298	0.524297	0.202051	0.695584	0.816203	0.675987
	31	0.744239	0.0475578	1.16099	0.958036	0.0677999	1.07856	0.895213	0.631718	0.954985	1.39793
	31	0.663157	0.283307	0.487345	0.582675	0.368388	0.689043	0.0175684	0.185998	0.500207	0.0573904
	31	0.376597	0.434069	-0.138866	0.0735541	-0.00626264	0.230226	0.242152	0.360991	-0.187633	-0.0428592
	31	0.345436	0.45385	0.326919	-0.592039	0.397695	0.0673937	-0.466935	0.396495	0.0482675	-0.201161
	31	0.384287	-0.141479	-0.100106	-0.177441	0.0138225	1.24329	1.01545	0.254836	-0.936435	0.661314
	31	0.545913	1.23256	0.617876	0.230818	0.321871	-0.505215	-0.160813	0.529746	0.0581257	1.44905
	31	-0.301681	0.0370299	0.246057	0.35687	0.7026	0.452141	-0.390676	-0.169781	0.096911	0.257675
	31	0.536791	0.471481	-0.175645	-0.441077	-0.00998524	0.652926	-0.12395	-0.0734523	-0.291283	0.137999
	31	0.204853	0.748593	0.558824	-0.159388	0.523994	0.432651	0.581978	0.102367	0.791336	0.265032
	31	0.32973	0.44588	0.0525878	0.737817	0.169706	0.0382855	0.256458	0.50594	0.00478158	-0.0597863
10	34	1.27187	1.14129	1.05677	1.10617	0.969827	1.08958	0.615859	1.31469	1.08138	0.113087
	34	0.578084	0.0446725	0.547182	0.844586	0.649617	0.321582	0.198525	0.371628	0.583719	-0.047597
	34	0.718351	0.986237	0.338136	-0.163918	0.157543	-0.0931281	0.444992	1.18143	0.538847	0.160177
	34	0.735888	0.73043	0.0979036	0.107913	0.267132	0.105404	0.112916	0.653217	0.422941	0.103214
	34	0.17526	0.523402	0.353294	0.410747	0.350415	-0.22022	0.367681	0.079627	-0.218568	-0.0116258
	34	0.920063	0.0851023	0.162188	0.534158	0.231957	0.752554	0.360985	0.173544	0.87608	0.643968
	34	0.274534	0.516416	0.221397	-0.0893011	0.283942	0.871595	0.627539	0.33408	0.356235	-0.0688713
	34	1.20952	0.306995	0.393761	0.20011	0.0402588	-0.318833	0.629626	0.736727	0.255667	0.857433
	34	0.753051	-0.279259	0.376327	0.33782	-0.468933	0.288763	0.312569	0.0265236	-0.0428904	0.87359
	34	-0.05901	0.411223	0.728298	0.281495	0.508114	-0.033288	0.120513	0.128925	0.329004	0.450832
	35	0.177408	0.310922	1.02641	-0.0648996	1.22295	-0.101591	0.301379	0.692246	0.841587	0.268079
	35	0.528314	0.346456	0.853368	0.577301	0.454716	0.0819057	0.160086	-0.177025	0.0708584	-0.40442
	35	-0.202947	-0.103703	0.719554	-0.37784	0.330436	0.116934	0.566571	1.14589	0.330344	-0.291996
	35	0.0893371	0.20913	-0.423502	-0.195211	0.481549	0.26936	-0.263211	0.138066	-0.0774667	-0.18226
	35	0.409734	-0.159844	-0.308116	-0.014747	0.331305	0.632819	-0.47136	0.49687	0.081639	0.150937
	35	0.716968	0.501342	0.864411	-0.725616	0.441238	0.928724	0.0300047	0.932213	-0.304433	0.439084
	35	0.819648	0.491983	0.891661	0.790256	0.39333	0.343932	0.267629	0.270921	0.189291	-0.385065
	35	0.436628	-0.366179	-0.261444	0.604599	0.299731	0.592954	-0.489246	0.708079	-0.482201	0.261391
	35	0.213939	0.174687	-0.303697	0.0447453	0.295731	0.244628	-0.111466	0.350919	0.150891	-0.815131
	35	-0.145631	0.102854	0.804246	0.547477	0.228147	0.866645	0.103867	0.303639	0.61501	0.0432702
11	6	1.10313	0.183271	0.510995	0.677959	0.694908	0.721024	0.679276	0.157036	0.668165	0.967202
	6	1.35923	0.769053	1.24796	0.890581	1.19282	0.187138	0.310686	0.479692	0.397541	1.04191
	6	0.747356	1.33662	1.16821	0.374329	0.406358	0.619547	0.459002	-0.599125	0.279266	0.321447
	6	0.196937	-0.794002	0.158453	0.564033	0.777328	-0.131758	-0.413512	0.342609	0.112128	0.568864
	6	0.655074	1.11539	0.546137	0.318536	0.0279402	-0.0702212	0.0132893	0.383795	0.690107	-0.119086
	6	0.569229	0.523109	0.722611	0.535735	1.10983	0.105174	-0.29648	0.759362	0.56644	0.218539
	6	0.395733	0.755697	0.300188	0.217176	0.487389	0.449992	0.846961	1.79598	0.996082	-0.214777
	6	0.902748	0.664617	0.0361182	0.356849	0.210936	0.435687	0.440868	0.52749	0.622607	0.188417
	6	-0.114017	0.960748	1.10488	0.592568	-0.136919	0.686619	0.262178	0.682341	1.15888	-0.331648
	6	1.0136	0.666789	0.350049	0.0426749	0.483039	0.594775	0.345706	0.515384	0.0768785	0.187178
	11	1.78199	1.26869	1.14764	1.08684	1.48272	1.78499	1.64042	0.841165	0.88764	0.990605
	11	1.7273	1.96937	1.4067	1.76222	0.876234	0.540906	1.03765	0.92754	0.989975	0.563777
	11	0.994102	0.848917	0.988814	0.762808	0.465571	-0.487862	0.669176	0.439292	0.646835	-0.00851975
	11	0.461749	0.0930458	0.366868	-0.0495735	0.434573	0.458505	0.612402	0.444773	0.92644	0.862404
	11	0.451984	0.846857	1.08205	0.762154	0.106547	0.821158	-0.0121109	0.449605	0.684449	0.0157853
	11	1.01357	1.48121	0.437224	0.713999	0.701378	0.556705	0.193861	0.241803	-0.0938431	0.369328
	11	0.785555	0.985846	0.771353	0.727477	0.790625	0.440781	0.0499613	0.149503	0.838474	0.0129627
	11	0.133878	0.71071	1.34607	0.971042	0.072683	0.629311	-0.0478269	0.5885	0.425755	0.781689
	11	0.228901	1.18191	0.724869	0.448099	0.205576	0.280422	0.364691	-0.0244714	0.641368	0.478681
	11	0.927286	1.33782	0.544672	0.615824	1.10423	0.261662	0.451041	1.21711	0.95837	-0.179831
	12	2.26983	1.09175	1.14779	1.50921	0.79503	0.895701	1.11769	1.31091	1.23879	1.30733
	12	1.06137	0.63873	1.32648	0.237787	0.623187	0.232176	0.172227	0.436063	0.404243	0.459097
	12	1.63597	0.484557	0.300087	0.719558	0.635378	0.617442	-0.109149	0.146742	0.649952	-0.418994
	12	1.0396	0.658875	0.776436	0.637016	0.101158	0.388848	0.478484	0.995327	0.47215	-0.169218
	12	-0.32444	0.421191	0.677396	-0.307277	0.28056	0.44687	0.477686	0.345447	0.179576	0.0619109
	12	0.278224	0.448699	0.966668	0.699469	0.602302	0.370508	0.392844	0.459008	1.0889	-0.245755
	12	0.69997	1.21777	0.433164	0.674693	-0.0826267	0.18921	0.05166	0.611749	0.411951	0.66985
	12	0.485672	0.994831	0.343832	0.777791	0.875831	0.668882	-0.0793612	0.614771	0.544968	0.569413
	12	0.90672	0.968174	0.960372	-0.0550461	0.319625	0.686175	-0.095074	-0.0611037	0.312126	0.102312
	12	0.185986	0.330639	0.351918	-0.121633	0.394369	0.0174136	0.125155	0.834121	0.714067	0.101613
	16	1.80083	1.16877	0.838604	0.865608	1.75146	0.797513	0.861204	0.858937	0.155873	1.14685
	16	0.807925	0.765057	0.369095	1.03932	0.682895	-0.114331	0.527839	-0.402967	0.168382	0.879096
	16	0.408121	0.37948	0.79193	0.668858	-0.778681	0.729465	-0.187687	-0.552232	0.0177456	1.63587
	16	0.0495236	0.920162	0.909102	0.766522	0.399563	1.02515	0.383307	0.521857	0.118263	0.874413
	16	1.58913	-0.0266447	0.231361	1.65947	0.414485	1.64122	0.448594	-0.666892	0.019495	0.302404
	16	0.799923	0.685929	0.543199	0.271835	0.570282	-0.0935744	-0.26971	0.240821	0.0690514	-0.294255
	16	0.21901	0.752606	-0.37462	0.126627	0.0038819	0.577136	-0.166125	-0.257171	-0.338418	0.495701
	16	0.616089	0.453414	-0.119905	0.142671	-0.0664729	0.521051	-0.561047	-0.105446	0.152725	-0.176955
	16	0.237469	-0.0276028	-0.364858	-0.322546	0.862758	-0.662294	0.177796	0.495532	-0.647253	-0.210908
	16	-0.443077	0.368317	0.631162	0.404519	0.893651	-0.201515	0.0383737	1.00325	1.22767	-0.294067
	17	2.36296	1.57753	0.964581	1.52199	1.96996	1.50189	2.08684	2.35739	1.36902	1.61888
	17	1.90568	0.863589	0.794201	1.30666	1.21959	0.36235	0.478422	0.217531	1.01318	1.35546
	17	1.51458	0.883793	1.54596	0.793648	0.558749	0.579427	0.609092	0.557139	1.13935	1.41161
	17	2.00131	1.09037	0.835606	0.397267	0.774875	0.807937	0.836953	0.796089	0.93304	1.02279
	17	0.995346	0.856823	1.08833	0.469927	0.274082	0.500234	0.539315	-0.239309	0.401791	1.02459
	17	0.679534	0.190779	1.2938	0.446398	0.920785	0.301481	0.281336	0.933241	0.0287608	0.558867
	17	0.846952	1.45646	0.500348	0.5738	0.625818	0.86611	0.398658	0.953486	0.61177	0.64931
	17	0.51111	0.46845	0.720868	0.511406	1.32546	1.27932	0.780626	0.818697	0.681234	1.33298
	17	1.75658	1.17832	-0.127712	0.531071	0.197658	0.796714	0.676524	0.754477	0.496335	1.42968
	17	1.12233	0.496031	0.5957	-0.290866	0.293099	0.544563	1.25659	1.08215	1.26375	1.15509
	30	1.17236	1.13649	0.656491	1.09032	1.46338	0.441825	0.632297	0.61024	0.876984	0.192698
	30	0.5786	1.04566	-0.634417	-0.666683	0.127423	0.194353	0.599632	-0.0207318	0.516681	-0.217009
	30	0.448135	-0.444884	-0.0354151	-0.193656	0.549656	0.0610376	-0.100892	-0.312233	-0.628262	0.202929
	30	1.43239	-0.0854841	0.512263	0.133681	-0.089821	0.528275	0.127288	-0.163375	0.661497	0.918944
	30	0.294758	0.194773	0.514059	0.421442	0.635618	-0.285023	0.418251	0.75073	-0.170549	0.015311
	30	0.190278	-0.136376	0.66638	-0.181576	1.01796	0.476855	-0.0776396	0.201651	-0.371087	0.167136
	30	0.167596	0.551509	0.00301982	-0.182374	0.659639	0.142753	0.617675	0.606031	0.471478	0.471919
	30	0.0900993	0.54229	0.0594751	0.449976	0.380768	0.2672	0.521689	1.28872	0.492944	0.0173142
	30	0.0144968	-0.168303	0.00100595	0.0162327	-0.174066	0.0300997	0.0809895	0.248499	-0.244926	0.546108
	30	0.0782763	1.01871	0.193026	0.192614	0.672981	-0.500164	0.37572	0.605403	-0.225939	-0.433123
	32	1.98974	1.79132	0.812051	1.13837	2.16789	1.82668	1.57313	1.3509	1.68782	1.0129
	32	0.078125	1.05904	0.73182	1.20518	0.89164	0.709788	0.560143	0.373779	0.150658	0.789383
	32	1.22195	1.00116	0.951733	0.0438863	0.166195	0.628284	0.711609	-0.0754829	0.559329	0.0729555
	32	1.1854	0.390244	0.546521	0.92012	-0.0856056	0.28328	0.243032	0.885738	-0.0394512	0.788088
	32	1.28251	0.492103	-0.0291852	0.306835	0.397038	0.241713	0.832013	-0.159997	0.589349	0.00775648
	32	0.402257	0.740769	0.604369	0.381702	0.22202	0.492529	-0.333072	0.457678	0.168661	0.280146
	32	0.832515	0.213845	-0.0766624	0.613301	0.597533	0.107961	0.471131	0.389135	0.176322	0.0874638
	32	0.0918918	0.374284	0.385791	-0.0929844	-0.0254591	0.277932	0.234238	0.0488998	0.753192	0.0756493
	32	0.627798	0.228255	0.317959	0.833032	0.113775	0.430799	-0.100724	0.791211	0.585372	0.0300399
	32	0.587091	0.557562	0.626724	0.614549	0.00861167	-0.105326	0.153317	-0.16779	-0.0823992	-0.06502

## Sheet: Temporal dynamics
Subject number	Channel	set	Grasping	-0.6 - -0.5	-0.5 - -0.4	-0.4 - -0.3	-0.3 - -0.2	-0.2 - -0.1	-0.1 - 0	0 - 0.1	0.1 - 0.2	0.2 - 0.3	0.3 - 0.4	0.4 - 0.5	0.5 - 0.6	0.6 - 0.7	0.7 - 0.8	0.8 - 0.9	0.9 - 1	1 - 1.1	1.1 - 1.2	1.2 - 1.3	1.3 - 1.4	1.4 - 1.5	1.5 - 1.6
1	49	1	1	1.22746	-1.24703	0.0479605	0.628774	-1.55604	-0.0919407	-0.283957	-0.573441	-0.178225	-0.164899	-0.319713	0.692105	0.862221	2.66117	2.66313	1.745	1.98875	2.33999	2.31205	-0.242947	2.22257	0.304524
1	49	2	1	-0.0403115	0.0797048	1.03328	-0.298349	0.677941	-0.37798	-1.18484	-0.548706	0.860645	-1.52353	-1.5178	2.16467	2.46209	2.65904	2.09002	2.24901	2.011	1.07479	0.214872	0.695842	3.15388	2.60389
1	49	3	1	0.545258	-1.35444	-1.28237	-1.10777	0.562576	0.278643	-0.53756	1.29075	0.381552	1.18317	1.69436	1.47143	2.23237	0.831055	2.45874	1.81109	1.89646	1.2743	0.0248178	1.1516	-1.50023	0.659916
1	49	4	1	-0.332295	-0.583589	-1.50232	-1.24523	-1.08239	1.11465	-1.01874	-1.20906	-0.0815428	0.269668	-0.606551	0.349868	2.03596	2.69675	1.93462	3.22092	0.561356	0.435084	0.251893	0.0117633	1.33142	4.16823
1	49	5	1	0.245846	0.272896	-0.139638	-0.49699	-0.0543645	-0.615612	1.22507	0.142987	0.258808	0.481075	-0.844465	-0.31336	1.10505	3.36998	2.5811	2.01897	1.04064	1.47095	1.76947	0.191715	2.04481	3.87951
1	49	6	1	-1.08675	-0.718154	0.672225	1.29075	1.77408	0.290605	0.59213	1.00925	0.702984	-0.0992678	-0.204059	2.13396	2.50343	3.35352	2.16257	0.621992	0.269326	0.229358	0.811942	0.926493	3.79655	3.65047
1	49	7	1	0.997235	0.0547119	0.601004	1.25111	-1.53864	-0.565161	-1.60264	-1.09293	-1.71812	-0.644746	1.15816	-1.07598	1.42756	1.97847	1.49793	1.08812	0.392507	1.13822	1.57695	1.9257	2.18141	1.02849
1	49	8	1	-1.41289	-1.22262	-0.949098	-2.45165	-2.17444	-0.00843438	-1.28809	-0.312125	-1.72533	-0.756787	0.886881	-1.02498	1.25189	3.10361	1.86605	0.785584	1.60471	1.49874	0.740039	1.33307	2.64061	3.01
1	49	9	1	-0.415986	0.670116	-0.141319	-1.4841	-0.0613099	-0.221674	-1.43809	-0.493195	-0.699033	-0.0965106	-0.0791347	1.44794	3.74131	1.26248	1.51043	0.758446	1.73918	0.212833	0.314104	1.47569	0.521073	3.10062
1	49	10	1	-0.470658	-0.101861	0.220654	-1.02049	-0.0931744	1.35372	-0.767936	0.118484	0.668781	-0.903735	-0.987483	1.33753	2.74872	2.61474	0.844074	0.309351	1.23007	1.52961	0.0513177	-0.553409	2.91253	2.32367
1	50	1	1	-0.473449	0.168214	2.44258	1.01982	0.358147	-1.03726	1.83073	0.502699	0.919807	-0.822693	0.210638	0.21714	2.85493	2.16676	3.73921	2.69284	4.12776	0.735984	0.272455	0.378923	0.409776	1.2261
1	50	2	1	0.27416	-0.486307	0.632686	-1.37591	-2.44409	-0.650129	0.489189	0.635528	0.67391	-0.382458	0.412656	-0.636079	1.37829	1.95097	3.03889	0.392456	3.23109	-0.812725	-0.766293	-0.291232	1.29725	2.85361
1	50	3	1	-1.37641	1.09492	-1.24378	-0.915781	0.0912365	-0.189871	0.519964	-1.68996	0.0929041	0.509896	1.16239	2.56065	3.11372	0.286378	0.578008	2.71356	1.60797	0.834118	0.529932	0.0649581	0.676472	-1.5187
1	50	4	1	-0.113299	0.495792	-0.157314	-1.30455	-0.640853	-0.568303	0.147131	-1.68649	0.105589	0.183842	-1.4987	-0.522234	2.98556	2.33164	-0.196213	0.559227	0.346676	0.175152	0.793141	-0.0178335	0.815886	3.01017
1	50	5	1	-0.260949	-0.441739	-0.355188	-0.854099	0.483128	0.119246	0.917769	0.822725	-0.508901	0.433308	-0.67444	-0.239664	2.4808	0.390978	2.06307	1.71998	0.506597	-0.531199	-0.607329	0.764162	3.01115	2.6285
1	50	6	1	-1.0614	0.0129879	0.191008	-0.894038	-0.314244	1.09235	-0.593572	0.872435	1.16176	1.12266	1.73675	0.797705	1.84057	2.39674	1.69561	-0.520289	-0.216693	1.14554	-1.1503	0.331756	3.44929	1.14765
1	50	7	1	0.760699	0.265297	-1.51571	2.1227	-2.04126	-0.616082	-0.416155	1.24158	-0.804085	0.16658	-0.22512	-0.0530224	-0.989092	3.82425	0.342943	1.86971	0.548475	-1.54451	-1.47496	1.24211	0.942875	1.75301
1	50	8	1	0.16756	-0.481163	0.555469	-0.241817	-0.544894	-1.75363	-0.594384	-0.373454	-2.13059	-0.376019	-1.94504	-0.528206	2.34452	2.79684	0.976269	0.714828	0.771364	1.82058	0.00293763	0.483937	3.41338	-0.311614
1	50	9	1	-0.702998	0.594933	0.321169	-0.822398	0.960872	-0.236376	0.230953	0.366239	0.957995	0.170239	-0.528031	0.776365	-0.476223	2.43333	-0.448673	0.511598	2.3199	1.20698	-1.65472	-1.11147	1.65266	1.7714
1	50	10	1	0.903504	0.573535	-1.73411	-1.71353	-1.07373	-0.688835	-0.50327	0.681181	-0.0933443	-0.596923	0.0944476	1.51725	1.44253	0.0941737	1.60464	1.91605	-0.938457	0.00561405	0.216606	0.778772	1.25618	0.956313
1	51	1	1	-0.310106	-0.490922	-0.956879	-0.529737	-0.341364	0.612143	-0.657669	-1.04249	1.3949	-1.29607	0.0902931	1.31448	-0.620669	2.60668	-0.592929	0.716252	1.55505	1.26843	2.00373	1.32971	1.34216	1.68641
1	51	2	1	-0.436077	-1.65538	-0.145772	-1.02589	-1.04873	-0.233979	-0.366465	-1.07818	-1.52688	0.878275	-0.783198	-1.05778	1.0088	2.23322	0.0776407	1.3923	0.125422	0.0998527	1.12472	2.13657	1.23807	1.82242
1	51	3	1	0.668515	-0.265976	-0.467797	0.381017	0.217142	-0.760859	-0.208169	-0.670096	-0.455683	1.10935	-0.0280089	0.418434	0.445495	1.64091	0.616256	1.92691	2.04891	1.5199	-0.56068	0.448495	0.289814	1.77205
1	51	4	1	0.623442	-1.64716	-0.0229087	-0.411784	-0.122184	-0.73983	-0.552538	-1.35416	0.986814	0.868176	-0.0882275	0.354747	1.38023	0.802721	0.571243	1.99916	1.67536	-0.216803	1.3299	0.887591	0.817783	-0.525316
1	51	5	1	2.07602	-1.14265	2.58502	0.830099	-0.985066	-0.879049	0.0615939	-1.20581	-0.170421	-1.10723	-1.08562	1.18406	0.67934	1.86089	2.47387	0.556154	0.603653	1.35502	1.49061	-0.303032	-0.261987	0.0312856
1	51	6	1	-0.570196	-0.03798	-0.742977	0.589413	0.149268	0.250251	0.758909	-0.280004	0.181441	-0.41675	-1.33451	1.70314	1.97643	1.33403	0.359518	0.521059	1.57516	2.33343	1.30416	1.5906	0.287254	1.56187
1	51	7	1	1.11733	-0.281285	0.128357	0.655378	0.650411	-0.158834	0.32914	-0.624018	0.616272	-1.63113	-0.48593	1.49462	0.137781	1.03428	-0.0867732	1.51338	2.09743	0.368208	-1.33317	2.30811	-0.570428	-0.422721
1	51	8	1	-0.172484	0.00100281	-0.183461	0.187042	0.780779	-0.548434	0.15116	-1.09923	-1.21423	0.840748	-0.56126	0.220536	-0.0897536	0.601411	0.931316	2.92486	1.39075	1.23237	0.406058	-0.0307381	1.81344	0.603948
1	51	9	1	0.132208	-0.0422147	0.735826	0.41883	-0.366148	-0.242601	-0.381836	1.21077	-0.784748	-0.875392	-0.937967	0.254446	1.66475	1.61792	0.645783	1.27687	0.0452989	0.925118	-0.587122	-1.44314	0.0124411	-0.522078
1	51	10	1	0.631318	-0.815469	-1.26158	-0.521491	1.28189	-0.260068	0.833146	0.91808	-1.27792	-1.25372	-0.459389	1.44087	1.01608	0.515076	1.63312	-0.907353	0.133932	-0.0687159	1.49408	1.55266	0.0974385	1.68237
1	53	1	1	1.96807	0.683991	0.88237	-0.0134968	1.49454	0.85434	-1.11259	0.696639	0.259463	-0.883468	-0.38666	1.65566	3.06484	3.76028	4.25558	1.92059	4.11395	2.98789	2.33932	2.04576	0.982916	1.93868
1	53	2	1	2.68956	0.805024	-0.671397	1.00206	-1.16145	0.36147	0.610014	-1.13803	-0.661406	-0.441289	-0.962901	-0.807758	3.10758	2.74203	2.10717	1.17324	3.40423	0.62166	1.3092	1.15682	3.17976	2.0446
1	53	3	1	0.285345	-0.892303	-0.126067	-0.428014	0.126099	-1.72939	-0.175616	-0.828297	0.220546	0.813943	0.762243	1.86782	2.12894	3.26879	3.92353	2.6996	3.12496	0.904208	0.615207	2.64319	-0.944654	-0.182028
1	53	4	1	-0.175368	0.0595582	-0.515502	-0.929083	0.17184	1.29553	-1.03987	0.693865	0.668902	-1.06533	-0.945567	1.01616	2.52705	3.19751	2.60849	2.19745	1.1749	1.51452	0.729608	0.793278	2.11183	3.24936
1	53	5	1	1.24323	-0.207202	0.576522	-0.1738	0.140865	-1.1295	0.645703	-0.388759	-0.292119	1.39179	-0.143432	1.48264	2.75687	4.47029	2.98987	3.21567	1.37719	0.22941	1.26076	2.08724	1.73385	2.44973
1	53	6	1	1.53707	0.476488	0.432173	0.747209	-0.387383	0.508937	-1.91688	1.58483	1.24681	0.891577	0.111124	-0.249354	3.80126	3.07047	0.469049	-0.122724	1.0505	1.33494	-0.392634	-1.32267	3.27409	2.0787
1	53	7	1	-1.18142	0.125387	0.201265	-0.200916	-0.0912545	-1.15816	-0.807093	-0.359346	-0.273082	0.08571	-1.01606	-0.67895	1.56866	2.34674	2.85989	1.31664	-0.281784	-1.15161	-0.364583	-0.289579	1.85582	0.0467371
1	53	8	1	-0.698268	0.0488743	0.174317	0.793013	1.51847	-0.618381	-0.620977	-1.04509	-0.689632	1.73126	-1.29257	-1.56169	1.40954	3.60349	-0.516677	2.65212	-0.0868344	-0.968656	0.996681	1.61572	1.84553	0.345271
1	53	9	1	-1.48347	-1.30434	-0.816606	-0.010849	1.03971	0.0508064	-0.665971	0.261372	0.396206	-0.789635	-0.630259	0.886805	3.59825	3.31196	0.587863	-0.512959	0.670967	1.76363	0.887011	1.46432	1.78535	0.979067
1	53	10	1	0.853536	-0.453228	-0.417758	0.0877836	1.07392	0.588567	-0.290636	0.362662	-0.914667	-0.719394	0.188173	3.55611	3.94717	1.87059	-0.266897	0.770667	-1.03293	-0.0844048	0.847225	0.700971	2.59225	2.79291
1	54	1	1	0.0984659	0.709814	-0.161087	0.0149287	0.814721	-0.693953	0.0518135	-0.0463079	-0.520222	-0.256357	1.38387	1.55378	2.35664	3.05376	1.92798	2.13762	2.11933	3.25122	0.574132	-0.387705	0.665469	-1.61718
1	54	2	1	1.89143	0.518982	-2.00717	-0.0920893	1.63835	-0.548434	-0.743034	-1.17031	-1.21916	-1.56802	-0.460843	0.66733	0.257165	4.23627	2.67265	2.24307	-0.0573096	0.01066	-1.04826	0.338294	-0.528382	4.9757
1	54	3	1	1.00908	-0.188504	0.0242699	0.53167	1.61505	0.858218	0.783547	-0.944022	1.06324	-1.25429	0.134545	0.64217	0.901301	3.53879	1.85375	2.59313	3.35975	0.177431	-0.641039	-0.824082	0.463933	1.18393
1	54	4	1	0.0299511	1.09542	-1.46012	-1.4916	-0.720675	-0.599848	-0.184034	0.804881	0.381055	0.109485	-1.04802	0.152226	1.81619	1.79075	1.75467	2.41856	1.87922	0.306678	-0.265527	2.22779	1.25708	2.05099
1	54	5	1	0.0858854	1.49606	0.286379	0.30733	-0.456293	0.161376	0.863583	-1.47001	0.447623	1.38285	0.148995	0.285489	-0.686739	3.39317	3.88488	1.4941	0.653477	0.226364	-1.03233	1.53449	1.13078	-0.132984
1	54	6	1	0.555023	1.24827	-0.165435	-0.310035	-1.2573	-1.92268	0.851971	-0.45584	0.440125	1.44761	-2.06265	-0.495104	1.40954	1.40723	1.74511	2.48758	-0.472518	-0.0140482	0.250413	0.642905	1.66194	2.33057
1	54	7	1	-1.69936	-0.304469	-0.0564401	0.425338	-0.360343	-1.14711	0.0615037	0.128047	-1.41182	-0.480235	-0.268533	0.471494	1.55948	1.31324	1.14086	0.516521	-2.57031	-0.347852	1.03605	1.15838	2.54226	-0.601042
1	54	8	1	0.710904	-1.04372	0.554355	-0.26636	-1.062	-1.16377	-0.562274	-0.193715	-0.106595	-2.55221	0.72426	1.21511	2.27733	4.35036	3.41705	2.57468	-0.0413897	-0.464462	-0.409733	0.146539	2.24671	-0.292756
1	54	9	1	0.663323	0.149877	0.92623	-0.0708091	0.886259	-0.131758	-0.606137	-0.0253107	0.0753684	-1.5541	-1.24724	1.16436	3.13917	1.97177	0.801277	-0.88619	-1.33043	-0.299491	0.29452	0.955266	2.14971	2.21481
1	54	10	1	-0.579493	-1.08154	-2.39881	-0.0513404	1.76385	0.0485935	-1.64192	-2.08102	-1.0473	1.83515	-0.595327	2.41753	3.61613	1.38638	0.824922	0.708395	-0.25384	-1.32934	0.504853	0.561042	1.38341	1.50012
1	55	1	1	-0.580392	1.35692	1.52933	1.08692	0.999706	0.157114	-0.309546	-0.185916	-0.120686	-0.515101	0.132635	-0.138428	0.431689	3.75248	3.72232	2.91598	1.68683	1.05301	1.44966	0.344817	0.593963	1.28405
1	55	2	1	0.685609	0.146813	0.0649666	0.208476	-0.857567	0.559078	-0.423763	0.272105	0.324808	-0.0712859	0.111116	0.0319419	3.19504	1.72532	1.59021	1.74427	0.788055	2.92834	-0.780588	1.31171	1.14723	2.16069
1	55	3	1	-0.222313	-0.895887	-0.192151	1.07973	-0.119632	-0.377408	-1.41648	-0.058357	-1.2668	-0.650198	0.858372	-0.0495004	2.73957	0.400017	1.22303	1.52628	2.90343	2.74295	1.94796	-1.57764	-0.290098	1.12551
1	55	4	1	1.59869	0.45886	-0.13058	-0.404334	-0.212431	0.211765	-1.18393	0.145742	0.336223	0.000487685	-0.624764	0.403014	2.46533	3.54309	1.65908	0.941082	2.3819	1.4833	1.68107	0.325494	2.63987	1.82829
1	55	5	1	-0.985199	1.36493	-0.610563	0.518375	-0.72017	-0.26256	-0.728387	0.159853	0.158293	-1.84371	-1.02984	-0.399264	-0.0675564	1.44931	2.546	1.23727	1.06954	0.910448	0.781687	0.119522	2.75428	2.53934
1	55	6	1	0.64846	-0.0811805	0.452336	0.297446	-0.477575	-1.57144	-0.826267	0.0494703	0.432818	1.63406	0.318668	0.976494	1.66039	0.57581	0.622632	0.309783	1.30134	0.49504	1.30856	0.659882	2.5359	2.46253
1	55	7	1	-0.694237	0.211371	0.149771	-0.380236	1.13448	-0.562223	-1.24024	-0.593585	1.18473	-0.666377	-1.32441	-0.672985	-1.91422	2.46446	-0.297369	1.47628	0.545667	-0.308412	0.299318	0.961343	1.04452	2.22148
1	55	8	1	-0.688521	0.741675	1.01677	0.722405	-1.46166	0.994169	-2.84802	0.922802	-0.681305	1.48891	1.48199	1.8998	1.49465	2.18281	1.38108	1.53707	1.05108	0.328446	-0.845535	0.0406612	1.87245	3.56505
1	55	9	1	-1.40411	-1.1469	-0.399554	1.091	-1.253	-0.0134486	-0.440442	-0.5579	-0.36033	-1.31116	0.308709	-0.4531	0.488805	3.4152	0.813051	1.08561	1.11542	1.02824	-0.053813	1.65551	1.99777	2.20164
1	55	10	1	-0.659466	-0.816068	-1.28737	-2.25506	-0.24781	2.11717	0.959419	0.512645	1.05783	1.54214	-1.66182	2.4442	2.75188	2.38024	0.653611	1.05764	0.398087	1.69956	1.27661	-0.0210631	0.078841	3.17094
1	49	1	2	0.862221	2.66117	2.66313	1.745	1.98875	2.33999	2.31205	-0.242947	2.22257	0.304524	2.87745	4.60311	3.73553	2.04967	2.04792	2.3311	0.931042	0.0215582	-0.349345	0.429872	0.296601	0.326986
1	49	2	2	2.46209	2.65904	2.09002	2.24901	2.011	1.07479	0.214872	0.695842	3.15388	2.60389	1.5411	1.10071	-1.05995	2.89686	3.55373	1.68291	1.23125	1.94825	0.367129	0.222548	1.27433	3.30701
1	49	3	2	2.23237	0.831055	2.45874	1.81109	1.89646	1.2743	0.0248178	1.1516	-1.50023	0.659916	1.66108	2.4988	1.6652	0.958085	2.03179	1.61144	0.841641	0.824388	-0.139753	1.09553	1.02099	3.27849
1	49	4	2	2.03596	2.69675	1.93462	3.22092	0.561356	0.435084	0.251893	0.0117633	1.33142	4.16823	2.73879	1.41262	0.524644	1.60287	2.93869	0.629957	-0.16487	-1.44367	0.0992997	1.81098	1.437	2.47254
1	49	5	2	1.10505	3.36998	2.5811	2.01897	1.04064	1.47095	1.76947	0.191715	2.04481	3.87951	-0.251878	1.28249	1.29622	0.931564	0.0828323	0.316153	-1.37707	0.297114	-0.285303	2.8939	3.7293	1.97359
1	49	6	2	2.50343	3.35352	2.16257	0.621992	0.269326	0.229358	0.811942	0.926493	3.79655	3.65047	0.33015	-0.120055	0.263417	2.26657	0.360839	-0.281925	-0.553001	-1.04179	1.26585	1.59022	3.09516	2.55079
1	49	7	2	1.42756	1.97847	1.49793	1.08812	0.392507	1.13822	1.57695	1.9257	2.18141	1.02849	1.31556	1.55805	1.10198	2.19668	0.903487	-0.0479074	0.5067	0.293995	1.49078	0.735795	0.334785	2.42292
1	49	8	2	1.25189	3.10361	1.86605	0.785584	1.60471	1.49874	0.740039	1.33307	2.64061	3.01	1.61889	1.28046	2.60563	1.8173	1.26207	-2.20606	-1.6814	0.0827786	-0.51164	0.960787	3.63365	1.95648
1	49	9	2	3.74131	1.26248	1.51043	0.758446	1.73918	0.212833	0.314104	1.47569	0.521073	3.10062	3.24259	0.559914	-0.924641	2.84821	1.76711	0.888556	-0.785712	-0.0135502	1.08035	0.503924	2.6883	1.19725
1	49	10	2	2.74872	2.61474	0.844074	0.309351	1.23007	1.52961	0.0513177	-0.553409	2.91253	2.32367	3.45459	-0.659738	1.22872	0.213414	1.63925	-0.265621	-0.469729	-0.638983	-0.691679	0.484322	4.31259	1.84318
1	50	1	2	2.85493	2.16676	3.73921	2.69284	4.12776	0.735984	0.272455	0.378923	0.409776	1.2261	1.16935	2.69939	2.52709	-0.00508619	0.422046	0.99057	-0.546671	-0.348838	-0.00340268	-0.00806966	1.21646	2.38059
1	50	2	2	1.37829	1.95097	3.03889	0.392456	3.23109	-0.812725	-0.766293	-0.291232	1.29725	2.85361	-0.0486143	1.71838	0.500056	1.12611	2.15038	-0.350012	-1.43914	0.425666	1.69171	0.522067	1.65026	2.70949
1	50	3	2	3.11372	0.286378	0.578008	2.71356	1.60797	0.834118	0.529932	0.0649581	0.676472	-1.5187	3.61898	2.06229	-0.0819995	0.569515	2.02076	0.402818	-1.17979	-0.238018	-0.251686	-0.983389	2.02689	2.8652
1	50	4	2	2.98556	2.33164	-0.196213	0.559227	0.346676	0.175152	0.793141	-0.0178335	0.815886	3.01017	0.893963	1.03705	-0.292142	1.64167	0.65033	1.09719	-0.425051	-1.91294	0.543195	1.15939	0.495606	1.59415
1	50	5	2	2.4808	0.390978	2.06307	1.71998	0.506597	-0.531199	-0.607329	0.764162	3.01115	2.6285	0.247893	0.0831808	1.01687	0.288714	0.993328	-0.754012	0.747264	-1.24207	-0.756871	-0.557126	2.0568	2.26555
1	50	6	2	1.84057	2.39674	1.69561	-0.520289	-0.216693	1.14554	-1.1503	0.331756	3.44929	1.14765	0.302738	-0.837066	0.555313	3.88806	0.524929	-1.20839	-0.757768	-0.442817	0.319865	1.38268	2.48639	1.50725
1	50	7	2	-0.989092	3.82425	0.342943	1.86971	0.548475	-1.54451	-1.47496	1.24211	0.942875	1.75301	1.1539	-0.662551	0.388472	1.39734	0.420681	-0.0574561	0.804643	1.55179	-2.00256	0.0577753	2.97309	-0.0536685
1	50	8	2	2.34452	2.79684	0.976269	0.714828	0.771364	1.82058	0.00293763	0.483937	3.41338	-0.311614	0.034986	-0.268298	1.31822	1.53294	1.30455	-0.917918	-0.544213	-0.439806	-0.34528	0.548374	2.65064	1.98105
1	50	9	2	-0.476223	2.43333	-0.448673	0.511598	2.3199	1.20698	-1.65472	-1.11147	1.65266	1.7714	-0.0859593	2.05676	1.14699	1.24273	1.41235	0.439463	-0.134505	-0.122714	-1.28001	0.300288	1.55348	0.431272
1	50	10	2	1.44253	0.0941737	1.60464	1.91605	-0.938457	0.00561405	0.216606	0.778772	1.25618	0.956313	2.49553	-0.0127951	0.0213419	0.847468	2.23522	0.562068	-0.393991	-0.657752	-0.499114	0.277442	1.14424	1.3856
1	51	1	2	-0.620669	2.60668	-0.592929	0.716252	1.55505	1.26843	2.00373	1.32971	1.34216	1.68641	1.10437	0.588347	0.580193	0.596204	1.47525	-0.482038	1.11896	2.27956	0.765937	-2.53325	-0.529053	1.84368
1	51	2	2	1.0088	2.23322	0.0776407	1.3923	0.125422	0.0998527	1.12472	2.13657	1.23807	1.82242	1.77049	1.95659	-0.199417	0.995619	0.955385	1.24887	-1.45263	-1.12867	1.31793	0.20625	0.166927	-0.677523
1	51	3	2	0.445495	1.64091	0.616256	1.92691	2.04891	1.5199	-0.56068	0.448495	0.289814	1.77205	2.80081	-0.263215	-0.664022	-0.91329	0.338029	0.85475	-1.09237	0.396206	0.156438	0.776885	0.513895	-0.70347
1	51	4	2	1.38023	0.802721	0.571243	1.99916	1.67536	-0.216803	1.3299	0.887591	0.817783	-0.525316	1.40028	1.31632	-0.886793	1.15843	1.05265	2.91099	-1.27292	-0.724808	0.870168	0.538326	1.31515	1.62048
1	51	5	2	0.67934	1.86089	2.47387	0.556154	0.603653	1.35502	1.49061	-0.303032	-0.261987	0.0312856	0.122567	0.573478	-2.92746	-0.505207	-0.310016	0.401943	1.3412	0.932406	1.4728	1.58142	-0.708981	1.17555
1	51	6	2	1.97643	1.33403	0.359518	0.521059	1.57516	2.33343	1.30416	1.5906	0.287254	1.56187	1.56737	-0.441793	-1.58139	1.35394	1.14927	-0.623795	-0.572107	0.811005	1.35989	1.02469	1.17535	0.78546
1	51	7	2	0.137781	1.03428	-0.0867732	1.51338	2.09743	0.368208	-1.33317	2.30811	-0.570428	-0.422721	1.78963	-1.66922	0.96684	0.387775	0.328846	2.2045	0.0404038	0.297424	-0.270259	-0.515928	2.366	-0.460203
1	51	8	2	-0.0897536	0.601411	0.931316	2.92486	1.39075	1.23237	0.406058	-0.0307381	1.81344	0.603948	2.06131	1.01854	-0.539149	0.873617	1.49485	-0.553447	-0.58066	1.56347	-0.537639	0.508623	-1.58065	1.00933
1	51	9	2	1.66475	1.61792	0.645783	1.27687	0.0452989	0.925118	-0.587122	-1.44314	0.0124411	-0.522078	0.890094	1.75225	0.596028	1.41904	1.12633	0.0142902	0.724442	-0.349786	0.333522	0.218331	0.794582	-0.0622047
1	51	10	2	1.01608	0.515076	1.63312	-0.907353	0.133932	-0.0687159	1.49408	1.55266	0.0974385	1.68237	-0.234285	-0.0839225	1.27602	0.11606	1.67318	-0.517207	1.24377	0.912598	1.21679	1.51979	2.03678	-0.115459
1	53	1	2	3.06484	3.76028	4.25558	1.92059	4.11395	2.98789	2.33932	2.04576	0.982916	1.93868	0.540358	3.30862	2.04101	0.501293	1.9821	2.34516	1.59583	1.14738	-1.03719	0.896605	0.429334	2.96476
1	53	2	2	3.10758	2.74203	2.10717	1.17324	3.40423	0.62166	1.3092	1.15682	3.17976	2.0446	1.91337	0.632755	0.218718	3.13235	2.5822	1.95052	-0.715981	-0.770853	2.1217	-0.83586	1.99971	1.91782
1	53	3	2	2.12894	3.26879	3.92353	2.6996	3.12496	0.904208	0.615207	2.64319	-0.944654	-0.182028	1.12316	2.71803	2.78284	0.168693	0.944025	3.63576	1.41247	-1.02023	-1.16843	0.798232	-0.686458	3.49511
1	53	4	2	2.52705	3.19751	2.60849	2.19745	1.1749	1.51452	0.729608	0.793278	2.11183	3.24936	2.4109	1.23332	-0.269112	2.13851	1.58521	-0.115017	1.40453	-0.260368	-1.00153	1.91744	2.15823	2.54437
1	53	5	2	2.75687	4.47029	2.98987	3.21567	1.37719	0.22941	1.26076	2.08724	1.73385	2.44973	1.2359	-1.29662	0.369624	1.73163	1.17885	1.62548	-0.39249	0.931273	1.65718	2.34434	2.44511	1.05102
1	53	6	2	3.80126	3.07047	0.469049	-0.122724	1.0505	1.33494	-0.392634	-1.32267	3.27409	2.0787	1.69616	-0.170289	1.2621	0.861291	2.78745	1.24079	-1.01842	1.13957	-1.13897	1.35965	1.66443	2.1614
1	53	7	2	1.56866	2.34674	2.85989	1.31664	-0.281784	-1.15161	-0.364583	-0.289579	1.85582	0.0467371	-0.911732	0.966394	1.10133	-0.0122408	3.74449	1.30514	0.625792	-1.64947	-1.30795	0.915004	0.993043	2.37276
1	53	8	2	1.40954	3.60349	-0.516677	2.65212	-0.0868344	-0.968656	0.996681	1.61572	1.84553	0.345271	1.33048	1.92093	0.556077	2.9123	2.03632	-0.422845	0.134832	0.653967	0.776413	1.22587	3.26787	0.765288
1	53	9	2	3.59825	3.31196	0.587863	-0.512959	0.670967	1.76363	0.887011	1.46432	1.78535	0.979067	1.0475	0.0217708	-0.368622	2.97128	3.43075	-1.35045	-0.723239	-0.395142	0.118924	1.10237	3.23989	2.15463
1	53	10	2	3.94717	1.87059	-0.266897	0.770667	-1.03293	-0.0844048	0.847225	0.700971	2.59225	2.79291	3.42445	0.26795	-1.17155	1.67148	2.35899	2.03672	2.13584	1.1167	0.629666	0.164096	1.76047	0.975674
1	54	1	2	2.35664	3.05376	1.92798	2.13762	2.11933	3.25122	0.574132	-0.387705	0.665469	-1.61718	1.28209	1.66771	1.24595	1.41693	0.192137	2.17349	1.47305	1.44934	2.59265	-0.121231	-0.0839629	0.763839
1	54	2	2	0.257165	4.23627	2.67265	2.24307	-0.0573096	0.01066	-1.04826	0.338294	-0.528382	4.9757	1.86978	1.22726	0.505909	2.58115	2.52566	0.478511	0.943189	0.634313	0.422203	-0.445635	0.537208	3.09551
1	54	3	2	0.901301	3.53879	1.85375	2.59313	3.35975	0.177431	-0.641039	-0.824082	0.463933	1.18393	2.07701	1.18122	-0.813469	-0.115104	0.340509	3.69735	1.38631	1.30024	0.374794	-0.282006	1.57832	2.64952
1	54	4	2	1.81619	1.79075	1.75467	2.41856	1.87922	0.306678	-0.265527	2.22779	1.25708	2.05099	0.469388	1.53933	0.791176	2.9534	1.40967	-1.35184	-0.526564	0.926903	-1.73463	0.993715	2.36031	3.3692
1	54	5	2	-0.686739	3.39317	3.88488	1.4941	0.653477	0.226364	-1.03233	1.53449	1.13078	-0.132984	-1.44528	0.233263	-1.20665	1.07505	1.4841	-0.797878	0.237483	-0.115194	-0.0969601	-0.212376	3.58148	1.2363
1	54	6	2	1.40954	1.40723	1.74511	2.48758	-0.472518	-0.0140482	0.250413	0.642905	1.66194	2.33057	-1.38156	-0.307629	0.452594	2.9513	-0.062455	0.544484	1.25947	-2.0488	1.1729	1.16712	-0.2251	1.4736
1	54	7	2	1.55948	1.31324	1.14086	0.516521	-2.57031	-0.347852	1.03605	1.15838	2.54226	-0.601042	-0.915313	-0.032079	1.59498	0.956981	2.31376	-1.05287	-0.313156	-0.828104	0.793091	1.92286	3.83751	0.27257
1	54	8	2	2.27733	4.35036	3.41705	2.57468	-0.0413897	-0.464462	-0.409733	0.146539	2.24671	-0.292756	1.62437	-0.389935	0.396464	1.76058	-0.681748	1.17941	-0.253801	1.91877	1.8423	2.34487	1.87258	0.324954
1	54	9	2	3.13917	1.97177	0.801277	-0.88619	-1.33043	-0.299491	0.29452	0.955266	2.14971	2.21481	1.94037	-1.09408	0.407135	1.77498	2.56373	0.866938	0.862891	-0.7806	-0.161555	1.24624	-0.594186	-0.643757
1	54	10	2	3.61613	1.38638	0.824922	0.708395	-0.25384	-1.32934	0.504853	0.561042	1.38341	1.50012	1.25451	-0.882917	1.2712	0.225659	3.58567	-0.0212718	0.849483	0.311367	1.60348	1.79	2.81185	-0.281047
1	55	1	2	0.431689	3.75248	3.72232	2.91598	1.68683	1.05301	1.44966	0.344817	0.593963	1.28405	0.655147	1.20156	1.37501	0.72032	1.06489	1.72518	2.23688	3.64329	1.32494	-0.0354318	0.282265	3.28749
1	55	2	2	3.19504	1.72532	1.59021	1.74427	0.788055	2.92834	-0.780588	1.31171	1.14723	2.16069	0.893992	-0.379575	2.003	0.178303	0.98969	1.34295	0.896411	-0.345692	1.0098	0.310602	1.93312	1.26167
1	55	3	2	2.73957	0.400017	1.22303	1.52628	2.90343	2.74295	1.94796	-1.57764	-0.290098	1.12551	2.36411	1.22159	1.37674	0.0250719	1.6462	3.36007	2.19575	2.82488	1.11063	0.939966	-0.319878	2.0656
1	55	4	2	2.46533	3.54309	1.65908	0.941082	2.3819	1.4833	1.68107	0.325494	2.63987	1.82829	0.863384	0.257886	0.453431	1.58426	0.840958	0.585655	-0.184029	0.930054	0.346058	2.27006	0.381257	-0.697248
1	55	5	2	-0.0675564	1.44931	2.546	1.23727	1.06954	0.910448	0.781687	0.119522	2.75428	2.53934	1.14345	1.47796	-1.00283	0.214071	1.84638	3.65415	1.71219	1.1345	-0.506642	0.833868	0.225264	2.24587
1	55	6	2	1.66039	0.57581	0.622632	0.309783	1.30134	0.49504	1.30856	0.659882	2.5359	2.46253	1.70977	-0.950934	-0.123855	0.724015	0.308704	1.80012	0.974406	0.940314	-1.93691	-0.356365	-1.14257	0.77477
1	55	7	2	-1.91422	2.46446	-0.297369	1.47628	0.545667	-0.308412	0.299318	0.961343	1.04452	2.22148	0.824477	0.436801	2.28366	0.691922	-0.0355738	1.69799	1.50974	0.717013	0.224433	0.752492	1.48274	1.05862
1	55	8	2	1.49465	2.18281	1.38108	1.53707	1.05108	0.328446	-0.845535	0.0406612	1.87245	3.56505	1.25133	0.743119	1.27043	0.189265	3.25022	-1.08096	-0.247605	-0.937127	-0.362356	1.46313	1.99184	2.4897
1	55	9	2	0.488805	3.4152	0.813051	1.08561	1.11542	1.02824	-0.053813	1.65551	1.99777	2.20164	1.75482	2.6598	-1.04632	0.394399	2.94931	1.4677	2.68042	1.94173	0.939569	1.04818	0.330126	0.429687
1	55	10	2	2.75188	2.38024	0.653611	1.05764	0.398087	1.69956	1.27661	-0.0210631	0.078841	3.17094	4.12238	0.413417	-1.10818	-1.75256	2.54779	2.35151	3.04802	-0.458184	1.23884	-1.13571	0.383324	-0.0319502
1	49	1	3	3.73553	2.04967	2.04792	2.3311	0.931042	0.0215582	-0.349345	0.429872	0.296601	0.326986	3.18738	2.9537	1.32225	-0.212895	2.59546	1.20872	1.70454	1.59114	-0.449869	0.142924	0.509475	3.58371
1	49	2	3	-1.05995	2.89686	3.55373	1.68291	1.23125	1.94825	0.367129	0.222548	1.27433	3.30701	1.42247	-0.895892	1.42173	0.386826	1.44711	0.0581237	0.0139268	0.450626	1.43292	0.635148	3.01603	2.80942
1	49	3	3	1.6652	0.958085	2.03179	1.61144	0.841641	0.824388	-0.139753	1.09553	1.02099	3.27849	1.80953	0.720621	1.34794	2.5299	2.19833	0.118029	0.70514	0.356667	-1.41511	0.212299	1.34251	3.08407
1	49	4	3	0.524644	1.60287	2.93869	0.629957	-0.16487	-1.44367	0.0992997	1.81098	1.437	2.47254	-0.111593	1.07367	-0.951706	1.76618	0.963398	-0.182156	0.888954	0.726419	-0.217796	0.453716	2.04701	3.10866
1	49	5	3	1.29622	0.931564	0.0828323	0.316153	-1.37707	0.297114	-0.285303	2.8939	3.7293	1.97359	2.01024	-0.93654	3.07951	3.14644	-0.339432	1.05735	0.202897	-0.962231	-0.677029	1.95798	2.60421	2.664
1	49	6	3	0.263417	2.26657	0.360839	-0.281925	-0.553001	-1.04179	1.26585	1.59022	3.09516	2.55079	1.69168	-0.985887	1.17215	1.30726	0.718356	-0.474902	-0.355865	1.43794	-0.161321	0.233255	3.07935	4.43236
1	49	7	3	1.10198	2.19668	0.903487	-0.0479074	0.5067	0.293995	1.49078	0.735795	0.334785	2.42292	1.52068	0.0774504	0.158869	2.27475	2.70596	-0.516525	-0.00829454	-1.3813	0.298023	1.24996	1.83272	3.27726
1	49	8	3	2.60563	1.8173	1.26207	-2.20606	-1.6814	0.0827786	-0.51164	0.960787	3.63365	1.95648	1.23815	1.60773	0.0369415	3.67445	2.06252	1.5497	1.14785	-0.117995	-0.518936	0.953169	1.7729	1.6678
1	49	9	3	-0.924641	2.84821	1.76711	0.888556	-0.785712	-0.0135502	1.08035	0.503924	2.6883	1.19725	1.1421	0.147624	1.21042	0.67188	1.94731	1.2253	1.46397	-1.12554	0.89559	-0.321444	1.83551	2.91125
1	49	10	3	1.22872	0.213414	1.63925	-0.265621	-0.469729	-0.638983	-0.691679	0.484322	4.31259	1.84318	0.795849	0.837854	1.02734	0.649506	0.508844	-0.12765	0.698561	1.18071	-1.22128	1.42378	2.98842	1.16789
1	50	1	3	2.52709	-0.00508619	0.422046	0.99057	-0.546671	-0.348838	-0.00340268	-0.00806966	1.21646	2.38059	3.19011	2.53387	0.997807	2.44476	0.752248	-0.44631	1.51191	0.924751	-0.449242	0.910542	0.283172	2.68982
1	50	2	3	0.500056	1.12611	2.15038	-0.350012	-1.43914	0.425666	1.69171	0.522067	1.65026	2.70949	1.0251	-0.895808	0.371073	2.22904	2.19865	0.913167	0.442718	-0.165243	0.154223	0.0338549	3.20229	1.24848
1	50	3	3	-0.0819995	0.569515	2.02076	0.402818	-1.17979	-0.238018	-0.251686	-0.983389	2.02689	2.8652	0.302914	-0.373702	0.00790098	0.425826	0.332382	0.629778	-0.441775	-0.257971	-0.944365	-0.0701533	-1.51285	1.90092
1	50	4	3	-0.292142	1.64167	0.65033	1.09719	-0.425051	-1.91294	0.543195	1.15939	0.495606	1.59415	1.05765	-0.304798	-0.0666016	0.775133	2.94592	1.19615	-0.370138	-0.152492	-0.593274	1.53024	2.30932	1.93629
1	50	5	3	1.01687	0.288714	0.993328	-0.754012	0.747264	-1.24207	-0.756871	-0.557126	2.0568	2.26555	0.348664	0.905645	-0.0789864	0.264798	-0.772272	-1.66463	-1.02904	0.20507	-1.61704	2.6756	1.48732	2.08741
1	50	6	3	0.555313	3.88806	0.524929	-1.20839	-0.757768	-0.442817	0.319865	1.38268	2.48639	1.50725	0.652334	-0.184555	1.60314	0.536181	0.544399	-0.292469	-0.243898	0.465844	0.316444	0.938908	0.466896	2.84429
1	50	7	3	0.388472	1.39734	0.420681	-0.0574561	0.804643	1.55179	-2.00256	0.0577753	2.97309	-0.0536685	-1.50615	-0.755166	-0.075531	0.856281	0.604149	1.19778	1.11	-0.425894	0.223714	1.09412	1.21464	2.04049
1	50	8	3	1.31822	1.53294	1.30455	-0.917918	-0.544213	-0.439806	-0.34528	0.548374	2.65064	1.98105	0.226743	0.551864	-0.33048	1.59052	-0.886341	-0.447049	0.315431	-1.12916	-0.757337	0.415408	1.48911	0.69017
1	50	9	3	1.14699	1.24273	1.41235	0.439463	-0.134505	-0.122714	-1.28001	0.300288	1.55348	0.431272	0.0774784	0.966719	0.585578	0.753563	2.31676	-0.403898	-0.909751	-0.981814	0.814712	1.71163	1.59882	1.23903
1	50	10	3	0.0213419	0.847468	2.23522	0.562068	-0.393991	-0.657752	-0.499114	0.277442	1.14424	1.3856	0.800285	-1.5382	1.70304	1.63319	-0.432409	-0.702948	0.341248	-1.45624	-0.0844286	1.00382	2.56448	1.43043
1	51	1	3	0.580193	0.596204	1.47525	-0.482038	1.11896	2.27956	0.765937	-2.53325	-0.529053	1.84368	1.52179	-0.31262	1.58091	-0.83734	1.55882	-0.830502	1.15638	0.159132	0.375308	0.748302	1.18683	2.10394
1	51	2	3	-0.199417	0.995619	0.955385	1.24887	-1.45263	-1.12867	1.31793	0.20625	0.166927	-0.677523	-0.388772	0.213211	-0.0752417	-1.15118	0.930685	0.544736	1.86552	0.293476	-1.26111	-0.0644633	0.540054	1.39662
1	51	3	3	-0.664022	-0.91329	0.338029	0.85475	-1.09237	0.396206	0.156438	0.776885	0.513895	-0.70347	-0.166564	1.881	0.883094	-0.210143	1.51327	0.896261	0.767509	0.730539	-1.83331	1.6064	1.59208	1.59222
1	51	4	3	-0.886793	1.15843	1.05265	2.91099	-1.27292	-0.724808	0.870168	0.538326	1.31515	1.62048	1.59308	-0.206631	0.317639	0.319383	1.71506	1.18999	0.721201	0.0551027	0.303256	1.98756	-1.04464	-1.21307
1	51	5	3	-2.92746	-0.505207	-0.310016	0.401943	1.3412	0.932406	1.4728	1.58142	-0.708981	1.17555	0.536865	1.00949	0.955509	0.979918	-0.337872	-0.874215	-0.90191	0.982334	-0.393117	-0.113433	1.48583	-0.36335
1	51	6	3	-1.58139	1.35394	1.14927	-0.623795	-0.572107	0.811005	1.35989	1.02469	1.17535	0.78546	0.72162	0.435122	0.0577286	-0.360302	-0.17619	-0.431597	2.14297	-0.287872	2.33275	-0.500672	-0.623305	0.390526
1	51	7	3	0.96684	0.387775	0.328846	2.2045	0.0404038	0.297424	-0.270259	-0.515928	2.366	-0.460203	-1.51293	1.07162	-0.523353	1.92642	0.0496586	1.23036	-1.15676	-0.0907828	-1.11149	-0.437787	-0.249864	1.86149
1	51	8	3	-0.539149	0.873617	1.49485	-0.553447	-0.58066	1.56347	-0.537639	0.508623	-1.58065	1.00933	0.029708	-0.885922	-0.179298	-0.949874	-1.5011	-1.63864	-0.992177	-0.250194	-1.10389	-0.725977	1.27379	0.963136
1	51	9	3	0.596028	1.41904	1.12633	0.0142902	0.724442	-0.349786	0.333522	0.218331	0.794582	-0.0622047	-0.500586	1.80493	0.767434	1.35125	0.724395	0.268815	-1.51989	2.00807	1.17226	-0.988666	-1.4422	1.2039
1	51	10	3	1.27602	0.11606	1.67318	-0.517207	1.24377	0.912598	1.21679	1.51979	2.03678	-0.115459	1.9222	1.81168	-0.403366	3.12428	0.877685	-0.762397	-1.39239	1.65244	0.577958	1.30024	0.317136	0.727712
1	53	1	3	2.04101	0.501293	1.9821	2.34516	1.59583	1.14738	-1.03719	0.896605	0.429334	2.96476	3.07611	1.03964	1.82929	2.25657	2.59944	4.36179	2.37364	0.0304902	-0.408868	1.47957	1.59948	-0.270112
1	53	2	3	0.218718	3.13235	2.5822	1.95052	-0.715981	-0.770853	2.1217	-0.83586	1.99971	1.91782	2.29966	0.209352	0.972663	2.48307	3.86407	-0.871294	-0.538241	-0.0876699	1.30899	-0.879137	1.77569	2.95427
1	53	3	3	2.78284	0.168693	0.944025	3.63576	1.41247	-1.02023	-1.16843	0.798232	-0.686458	3.49511	2.55937	1.5439	1.65975	0.887318	4.15331	0.0958248	0.24406	0.602768	0.0776265	2.0347	1.91957	1.53099
1	53	4	3	-0.269112	2.13851	1.58521	-0.115017	1.40453	-0.260368	-1.00153	1.91744	2.15823	2.54437	0.967134	1.24709	1.27837	-0.763344	2.47236	0.371307	0.391217	2.11428	-0.901115	0.735074	2.60199	1.4079
1	53	5	3	0.369624	1.73163	1.17885	1.62548	-0.39249	0.931273	1.65718	2.34434	2.44511	1.05102	1.03539	1.89453	0.704003	2.00585	2.91949	0.258639	0.546573	0.165696	0.030797	0.0351955	0.478499	0.950895
1	53	6	3	1.2621	0.861291	2.78745	1.24079	-1.01842	1.13957	-1.13897	1.35965	1.66443	2.1614	-1.38207	0.528166	0.826021	3.10151	2.95617	0.117806	-0.72274	0.330413	-0.482878	0.650652	1.55435	1.22814
1	53	7	3	1.10133	-0.0122408	3.74449	1.30514	0.625792	-1.64947	-1.30795	0.915004	0.993043	2.37276	0.554	-1.28919	1.03342	1.98279	3.29333	0.664458	-0.950392	1.2422	-1.0737	1.6307	0.277835	2.75888
1	53	8	3	0.556077	2.9123	2.03632	-0.422845	0.134832	0.653967	0.776413	1.22587	3.26787	0.765288	0.49216	0.648924	0.621925	2.84052	2.99286	-0.122254	0.27678	0.0449428	0.723896	0.74835	2.51537	1.74111
1	53	9	3	-0.368622	2.97128	3.43075	-1.35045	-0.723239	-0.395142	0.118924	1.10237	3.23989	2.15463	2.03518	0.429399	1.69218	1.92109	2.99873	0.0374583	-0.777973	-0.365906	0.647211	1.28834	1.49086	1.68786
1	53	10	3	-1.17155	1.67148	2.35899	2.03672	2.13584	1.1167	0.629666	0.164096	1.76047	0.975674	0.0386498	0.567108	1.77622	0.550149	1.38101	1.89679	-0.0373248	2.07894	-0.0829534	2.10096	2.30215	1.74915
1	54	1	3	1.24595	1.41693	0.192137	2.17349	1.47305	1.44934	2.59265	-0.121231	-0.0839629	0.763839	2.85728	0.984287	1.02226	1.25201	2.71752	0.782866	0.61103	0.819308	1.68204	-1.68851	0.120655	1.23763
1	54	2	3	0.505909	2.58115	2.52566	0.478511	0.943189	0.634313	0.422203	-0.445635	0.537208	3.09551	0.401716	0.439373	1.45405	1.64955	1.59618	-0.338018	-0.607942	1.32924	-0.489992	-0.350407	1.42172	0.751645
1	54	3	3	-0.813469	-0.115104	0.340509	3.69735	1.38631	1.30024	0.374794	-0.282006	1.57832	2.64952	2.29639	-0.665845	-0.917023	-0.807472	1.51352	0.054609	-0.747229	-1.43789	-0.784644	0.518612	0.656421	1.89062
1	54	4	3	0.791176	2.9534	1.40967	-1.35184	-0.526564	0.926903	-1.73463	0.993715	2.36031	3.3692	2.31361	-0.764881	0.0572755	2.59994	3.38614	1.43458	-0.598125	-0.598611	0.116444	-0.0999061	0.990911	0.0511239
1	54	5	3	-1.20665	1.07505	1.4841	-0.797878	0.237483	-0.115194	-0.0969601	-0.212376	3.58148	1.2363	0.948456	-1.4122	0.387763	0.563493	-0.311548	-0.454635	0.311617	-0.705131	1.90532	-1.47319	-0.434987	0.807702
1	54	6	3	0.452594	2.9513	-0.062455	0.544484	1.25947	-2.0488	1.1729	1.16712	-0.2251	1.4736	0.249601	1.73804	0.725399	0.877157	-2.27708	-0.989536	-0.241043	0.590612	0.102915	1.29929	0.858097	3.042
1	54	7	3	1.59498	0.956981	2.31376	-1.05287	-0.313156	-0.828104	0.793091	1.92286	3.83751	0.27257	-0.819494	2.27806	0.399288	-0.30995	1.66609	1.10031	-1.66668	0.98931	0.709586	0.593858	-0.122989	0.312742
1	54	8	3	0.396464	1.76058	-0.681748	1.17941	-0.253801	1.91877	1.8423	2.34487	1.87258	0.324954	0.714524	-0.327992	0.859307	1.17114	0.485037	-0.127606	-1.48569	-2.2603	-1.86515	0.0719298	3.80389	0.51594
1	54	9	3	0.407135	1.77498	2.56373	0.866938	0.862891	-0.7806	-0.161555	1.24624	-0.594186	-0.643757	0.630935	1.81169	1.45996	0.47202	2.41011	-0.550743	0.824207	1.38001	1.01611	1.2153	1.26069	1.34043
1	54	10	3	1.2712	0.225659	3.58567	-0.0212718	0.849483	0.311367	1.60348	1.79	2.81185	-0.281047	1.52339	0.111918	0.355625	1.06115	-0.426555	-0.44817	-0.112249	-1.00145	2.00807	0.875781	1.9465	1.43933
1	55	1	3	1.37501	0.72032	1.06489	1.72518	2.23688	3.64329	1.32494	-0.0354318	0.282265	3.28749	2.41181	2.81434	1.00921	1.18789	0.0948697	1.63941	1.46667	2.69175	-0.177956	-1.16633	2.26895	1.51209
1	55	2	3	2.003	0.178303	0.98969	1.34295	0.896411	-0.345692	1.0098	0.310602	1.93312	1.26167	1.5626	-0.998247	0.0105075	1.14886	4.50047	2.98816	1.57695	1.93866	1.27508	-1.38274	-0.0569653	0.777502
1	55	3	3	1.37674	0.0250719	1.6462	3.36007	2.19575	2.82488	1.11063	0.939966	-0.319878	2.0656	-0.670589	2.5681	0.119947	-0.695956	-0.976915	0.137741	1.7363	1.00083	1.56871	-1.33233	1.91369	1.64002
1	55	4	3	0.453431	1.58426	0.840958	0.585655	-0.184029	0.930054	0.346058	2.27006	0.381257	-0.697248	1.12733	-0.0298968	-0.461366	-0.0319654	0.635676	2.6525	0.997246	0.382401	-0.311871	0.597979	0.77334	1.38424
1	55	5	3	-1.00283	0.214071	1.84638	3.65415	1.71219	1.1345	-0.506642	0.833868	0.225264	2.24587	1.05768	2.02922	-0.77997	2.16618	1.96409	2.13203	-0.383165	0.0935333	0.511918	0.919718	0.759298	0.0740068
1	55	6	3	-0.123855	0.724015	0.308704	1.80012	0.974406	0.940314	-1.93691	-0.356365	-1.14257	0.77477	0.00381599	0.569851	0.0141394	0.986643	1.77962	0.261803	0.869265	-1.40207	1.41855	-0.53304	-0.771266	0.310533
1	55	7	3	2.28366	0.691922	-0.0355738	1.69799	1.50974	0.717013	0.224433	0.752492	1.48274	1.05862	3.12338	0.313866	0.0674896	-0.732867	0.904207	0.348181	-1.03638	1.24503	-0.416918	1.06824	-0.343832	0.941153
1	55	8	3	1.27043	0.189265	3.25022	-1.08096	-0.247605	-0.937127	-0.362356	1.46313	1.99184	2.4897	1.91979	1.6755	-0.252293	2.04937	0.859505	0.127859	0.784529	1.54445	-0.91519	-0.690053	-0.0899023	0.767875
1	55	9	3	-1.04632	0.394399	2.94931	1.4677	2.68042	1.94173	0.939569	1.04818	0.330126	0.429687	-0.514742	0.240819	1.23544	1.78963	0.891725	-0.924699	0.492345	0.119672	-0.393186	0.855898	2.81609	1.86042
1	55	10	3	-1.10818	-1.75256	2.54779	2.35151	3.04802	-0.458184	1.23884	-1.13571	0.383324	-0.0319502	1.29063	0.180265	2.0178	0.723741	2.8081	2.48275	2.06708	1.56354	0.0450345	-1.2316	1.50275	1.29932
1	49	1	4	1.32225	-0.212895	2.59546	1.20872	1.70454	1.59114	-0.449869	0.142924	0.509475	3.58371	2.55621	1.70501	-0.303483	3.55087	1.87426	0.826181	1.62058	-1.26869	0.108318	0.276484	0.0925691	4.13309
1	49	2	4	1.42173	0.386826	1.44711	0.0581237	0.0139268	0.450626	1.43292	0.635148	3.01603	2.80942	0.0891844	0.501307	0.759269	0.141198	2.08175	-0.147906	1.21235	0.646408	0.721943	-0.506168	1.74799	1.55333
1	49	3	4	1.34794	2.5299	2.19833	0.118029	0.70514	0.356667	-1.41511	0.212299	1.34251	3.08407	1.56253	-0.221608	0.537718	0.591174	1.44053	0.864254	-0.00867047	0.730396	0.0485189	0.180043	0.0966132	3.12972
1	49	4	4	-0.951706	1.76618	0.963398	-0.182156	0.888954	0.726419	-0.217796	0.453716	2.04701	3.10866	1.00413	0.109513	1.32792	2.60692	1.79485	1.49227	0.546447	0.114364	1.02895	-1.54911	0.869	2.93617
1	49	5	4	3.07951	3.14644	-0.339432	1.05735	0.202897	-0.962231	-0.677029	1.95798	2.60421	2.664	1.2538	1.34313	0.808447	1.84736	1.06124	0.346125	-0.154928	-0.232227	1.54432	1.03057	2.73791	2.26938
1	49	6	4	1.17215	1.30726	0.718356	-0.474902	-0.355865	1.43794	-0.161321	0.233255	3.07935	4.43236	1.95586	0.155202	0.948255	-0.153999	3.00585	0.987075	1.3352	0.588726	-0.514888	0.506439	-0.0387013	3.13634
1	49	7	4	0.158869	2.27475	2.70596	-0.516525	-0.00829454	-1.3813	0.298023	1.24996	1.83272	3.27726	-0.101343	0.337582	1.20089	0.586888	-0.442264	-0.0170763	-0.542628	0.668346	-0.733244	0.690737	1.189	3.75651
1	49	8	4	0.0369415	3.67445	2.06252	1.5497	1.14785	-0.117995	-0.518936	0.953169	1.7729	1.6678	-0.126494	1.3138	1.66203	2.28806	1.20446	0.565483	-0.121041	0.761103	1.02202	2.27615	3.43044	3.21066
1	49	9	4	1.21042	0.67188	1.94731	1.2253	1.46397	-1.12554	0.89559	-0.321444	1.83551	2.91125	0.0706705	2.437	-0.45686	-0.510669	2.406	2.50668	0.82401	2.02201	-1.41731	-0.254879	3.01077	4.1392
1	49	10	4	1.02734	0.649506	0.508844	-0.12765	0.698561	1.18071	-1.22128	1.42378	2.98842	1.16789	1.10723	0.343946	1.55675	1.85386	-0.357495	0.300854	1.66139	-1.35848	0.208588	0.0789312	3.02244	0.677689
1	50	1	4	0.997807	2.44476	0.752248	-0.44631	1.51191	0.924751	-0.449242	0.910542	0.283172	2.68982	0.930377	-0.0982026	2.09963	1.79003	1.66553	1.60991	0.349047	0.946764	0.394569	-0.823154	-0.49184	1.81695
1	50	2	4	0.371073	2.22904	2.19865	0.913167	0.442718	-0.165243	0.154223	0.0338549	3.20229	1.24848	-1.26657	0.342878	-0.867897	0.54557	1.66711	-0.147602	1.39055	-0.789048	-0.728759	0.134701	0.750403	1.44889
1	50	3	4	0.00790098	0.425826	0.332382	0.629778	-0.441775	-0.257971	-0.944365	-0.0701533	-1.51285	1.90092	0.379895	-0.96515	0.550632	1.38772	3.01495	0.963921	0.901178	-0.901009	-2.77215	-0.592394	-1.38914	1.10496
1	50	4	4	-0.0666016	0.775133	2.94592	1.19615	-0.370138	-0.152492	-0.593274	1.53024	2.30932	1.93629	0.0642434	0.719267	0.196285	1.49843	1.37028	-0.500014	-0.167302	0.185122	-0.109343	-0.317992	0.67285	1.40001
1	50	5	4	-0.0789864	0.264798	-0.772272	-1.66463	-1.02904	0.20507	-1.61704	2.6756	1.48732	2.08741	1.35689	0.614004	0.611702	0.455906	0.82938	0.170602	1.04887	-0.629435	0.811028	0.309243	1.36518	0.36332
1	50	6	4	1.60314	0.536181	0.544399	-0.292469	-0.243898	0.465844	0.316444	0.938908	0.466896	2.84429	0.904371	0.125429	-1.07718	1.15379	2.6625	-0.343884	-0.268953	0.326613	-0.345387	-1.18237	0.178521	2.21031
1	50	7	4	-0.075531	0.856281	0.604149	1.19778	1.11	-0.425894	0.223714	1.09412	1.21464	2.04049	-0.354836	0.763269	3.67258	0.610649	0.728142	-0.72126	0.634794	-2.03265	0.54289	-0.771924	0.262162	2.2956
1	50	8	4	-0.33048	1.59052	-0.886341	-0.447049	0.315431	-1.12916	-0.757337	0.415408	1.48911	0.69017	0.173959	0.877273	0.0867416	2.19501	-0.859353	0.683795	-0.107212	0.184494	0.939697	-1.24928	2.47973	1.53326
1	50	9	4	0.585578	0.753563	2.31676	-0.403898	-0.909751	-0.981814	0.814712	1.71163	1.59882	1.23903	-0.214287	1.29817	-0.82885	1.14945	2.39578	0.593791	1.30894	-1.12096	-0.210636	-0.175068	2.07524	2.35501
1	50	10	4	1.70304	1.63319	-0.432409	-0.702948	0.341248	-1.45624	-0.0844286	1.00382	2.56448	1.43043	0.416308	0.746575	0.147589	2.76624	0.320873	0.159256	-0.438666	-0.628696	-0.152694	1.80118	2.83583	0.109273
1	51	1	4	1.58091	-0.83734	1.55882	-0.830502	1.15638	0.159132	0.375308	0.748302	1.18683	2.10394	2.03288	0.269283	0.449689	-0.231485	0.430599	0.489177	0.096089	-1.88577	0.6819	0.526167	0.877631	1.68074
1	51	2	4	-0.0752417	-1.15118	0.930685	0.544736	1.86552	0.293476	-1.26111	-0.0644633	0.540054	1.39662	-0.138788	1.63715	-0.46206	1.42011	0.868367	0.983123	-1.9941	1.00879	1.0873	-1.25091	1.46911	1.85094
1	51	3	4	0.883094	-0.210143	1.51327	0.896261	0.767509	0.730539	-1.83331	1.6064	1.59208	1.59222	0.297694	0.367482	-0.240449	0.468849	0.0293147	0.504384	1.01113	-1.40323	0.910531	-0.679963	-0.146771	-0.321663
1	51	4	4	0.317639	0.319383	1.71506	1.18999	0.721201	0.0551027	0.303256	1.98756	-1.04464	-1.21307	0.935567	-0.0945023	1.09666	1.02346	-0.997875	2.15809	1.44761	0.122782	2.03534	2.46325	0.851989	0.126946
1	51	5	4	0.955509	0.979918	-0.337872	-0.874215	-0.90191	0.982334	-0.393117	-0.113433	1.48583	-0.36335	1.68131	0.298911	0.444057	0.141957	1.67742	0.0226317	-0.2746	-0.791984	1.29841	1.2051	1.62981	1.96243
1	51	6	4	0.0577286	-0.360302	-0.17619	-0.431597	2.14297	-0.287872	2.33275	-0.500672	-0.623305	0.390526	-0.304764	1.04423	1.95442	1.02272	0.437626	1.0165	-1.19472	0.539917	0.707548	-0.179022	0.223188	-0.660183
1	51	7	4	-0.523353	1.92642	0.0496586	1.23036	-1.15676	-0.0907828	-1.11149	-0.437787	-0.249864	1.86149	-0.465398	0.0777597	1.68288	1.68054	-0.944478	0.314083	0.431057	1.18297	2.05122	-1.23427	0.0909008	-0.625545
1	51	8	4	-0.179298	-0.949874	-1.5011	-1.63864	-0.992177	-0.250194	-1.10389	-0.725977	1.27379	0.963136	-1.55042	-1.40706	1.2535	1.76026	1.1936	1.15487	0.227429	0.963051	0.988482	0.0436757	2.37143	1.6979
1	51	9	4	0.767434	1.35125	0.724395	0.268815	-1.51989	2.00807	1.17226	-0.988666	-1.4422	1.2039	1.49666	-0.0649569	-1.09661	-0.64336	-1.12125	-2.57538	1.55069	0.506402	-0.196622	0.172264	0.527654	1.35551
1	51	10	4	-0.403366	3.12428	0.877685	-0.762397	-1.39239	1.65244	0.577958	1.30024	0.317136	0.727712	-0.760156	-0.0468132	2.09499	0.903752	-0.143394	-0.341219	0.381738	0.988182	1.67988	1.97828	-0.739124	-1.00221
1	53	1	4	1.82929	2.25657	2.59944	4.36179	2.37364	0.0304902	-0.408868	1.47957	1.59948	-0.270112	0.539368	2.25413	0.666208	0.615523	2.50298	0.560381	2.02455	-0.130271	-0.0506705	0.324641	1.8554	4.22985
1	53	2	4	0.972663	2.48307	3.86407	-0.871294	-0.538241	-0.0876699	1.30899	-0.879137	1.77569	2.95427	0.949181	1.03678	0.677227	3.02925	3.50611	0.135098	-0.268414	-1.44398	-0.999863	0.761325	0.44606	2.28912
1	53	3	4	1.65975	0.887318	4.15331	0.0958248	0.24406	0.602768	0.0776265	2.0347	1.91957	1.53099	-1.25339	0.142901	2.29471	3.29003	4.32675	2.79295	0.160804	1.3236	-0.0131814	0.0962216	-1.00438	2.64084
1	53	4	4	1.27837	-0.763344	2.47236	0.371307	0.391217	2.11428	-0.901115	0.735074	2.60199	1.4079	0.2468	-0.217365	2.17416	2.56366	1.0119	-1.12991	1.35021	-0.222257	-0.0827743	0.329438	1.19182	1.63522
1	53	5	4	0.704003	2.00585	2.91949	0.258639	0.546573	0.165696	0.030797	0.0351955	0.478499	0.950895	0.0139237	0.841964	0.818052	1.78163	3.27043	1.65942	-0.662577	0.126239	0.534778	1.26123	2.01854	1.41163
1	53	6	4	0.826021	3.10151	2.95617	0.117806	-0.72274	0.330413	-0.482878	0.650652	1.55435	1.22814	1.33138	0.47713	0.0230333	0.555368	3.62861	3.42515	0.816611	0.777981	-0.709798	0.339981	1.65867	1.75841
1	53	7	4	1.03342	1.98279	3.29333	0.664458	-0.950392	1.2422	-1.0737	1.6307	0.277835	2.75888	1.3152	0.51607	3.47546	2.39115	1.74886	0.614643	-0.951462	-0.635736	0.891983	1.73397	3.66378	-1.56466
1	53	8	4	0.621925	2.84052	2.99286	-0.122254	0.27678	0.0449428	0.723896	0.74835	2.51537	1.74111	-0.399118	-0.461125	0.516827	0.108308	2.70609	-1.55114	-0.369957	0.577373	-0.941136	2.95776	2.20019	0.385758
1	53	9	4	1.69218	1.92109	2.99873	0.0374583	-0.777973	-0.365906	0.647211	1.28834	1.49086	1.68786	1.1327	-0.0450961	0.341532	0.87648	2.12336	0.0616394	1.39855	0.60321	-0.420276	-1.52087	0.655213	1.48317
1	53	10	4	1.77622	0.550149	1.38101	1.89679	-0.0373248	2.07894	-0.0829534	2.10096	2.30215	1.74915	1.22305	1.00328	1.18251	3.28925	3.06205	-1.35635	1.27543	-0.42818	1.19474	1.15023	2.68829	1.4209
1	54	1	4	1.02226	1.25201	2.71752	0.782866	0.61103	0.819308	1.68204	-1.68851	0.120655	1.23763	2.33383	-0.407567	1.16475	0.63143	-0.0399534	0.542933	-0.31452	0.465169	1.02311	-0.286036	1.08634	1.11299
1	54	2	4	1.45405	1.64955	1.59618	-0.338018	-0.607942	1.32924	-0.489992	-0.350407	1.42172	0.751645	-0.28116	-0.61717	-0.434334	1.8692	2.49325	-0.278155	-0.223568	1.11051	0.294093	0.876193	1.31657	1.0617
1	54	3	4	-0.917023	-0.807472	1.51352	0.054609	-0.747229	-1.43789	-0.784644	0.518612	0.656421	1.89062	-0.327761	1.39495	2.01463	0.734236	0.957489	0.228552	-0.802228	-0.901965	-1.44054	-0.119622	0.541356	1.13384
1	54	4	4	0.0572755	2.59994	3.38614	1.43458	-0.598125	-0.598611	0.116444	-0.0999061	0.990911	0.0511239	1.39213	0.489939	-0.659262	1.4794	0.883182	-1.63092	-0.436992	2.22855	0.820498	1.32183	-0.551184	0.702862
1	54	5	4	0.387763	0.563493	-0.311548	-0.454635	0.311617	-0.705131	1.90532	-1.47319	-0.434987	0.807702	1.62718	2.01581	-0.243915	2.50044	2.48221	-0.810659	0.287936	-0.56761	-0.694462	0.985634	2.38406	0.589376
1	54	6	4	0.725399	0.877157	-2.27708	-0.989536	-0.241043	0.590612	0.102915	1.29929	0.858097	3.042	0.356132	0.294709	0.361183	1.31336	2.13598	1.75252	0.548228	-0.513207	1.56065	-0.39444	1.27622	-0.441354
1	54	7	4	0.399288	-0.30995	1.66609	1.10031	-1.66668	0.98931	0.709586	0.593858	-0.122989	0.312742	0.857052	1.04559	2.85386	1.26963	1.37992	-0.72554	-1.08448	0.727697	0.569603	1.67946	0.0126795	-0.0350935
1	54	8	4	0.859307	1.17114	0.485037	-0.127606	-1.48569	-2.2603	-1.86515	0.0719298	3.80389	0.51594	-1.10925	0.860438	0.783685	2.42793	1.35244	2.19378	1.60423	0.710114	-0.868284	0.607795	0.707439	1.17619
1	54	9	4	1.45996	0.47202	2.41011	-0.550743	0.824207	1.38001	1.01611	1.2153	1.26069	1.34043	2.14127	1.36711	1.1619	-0.140339	-0.71885	2.441	0.275033	0.276737	-0.142001	-1.22983	1.93889	-0.228755
1	54	10	4	0.355625	1.06115	-0.426555	-0.44817	-0.112249	-1.00145	2.00807	0.875781	1.9465	1.43933	0.819943	0.687773	0.672701	3.16809	-1.10843	-2.28915	0.703302	-0.623202	-1.26603	3.20818	2.95543	-1.25867
1	55	1	4	1.00921	1.18789	0.0948697	1.63941	1.46667	2.69175	-0.177956	-1.16633	2.26895	1.51209	2.12474	4.58736	1.62064	0.0484919	0.752236	3.62612	0.789929	-2.29436	0.379657	0.947267	1.22226	0.359754
1	55	2	4	0.0105075	1.14886	4.50047	2.98816	1.57695	1.93866	1.27508	-1.38274	-0.0569653	0.777502	0.471143	1.58939	0.491549	0.904334	0.723249	0.735538	1.2951	2.39436	0.703536	-0.455276	-1.1494	2.42173
1	55	3	4	0.119947	-0.695956	-0.976915	0.137741	1.7363	1.00083	1.56871	-1.33233	1.91369	1.64002	0.547187	0.772435	1.24199	0.96939	-0.0940004	2.1216	2.81689	0.606412	-0.37947	-1.13138	0.810083	0.601877
1	55	4	4	-0.461366	-0.0319654	0.635676	2.6525	0.997246	0.382401	-0.311871	0.597979	0.77334	1.38424	0.437592	-0.675419	1.10923	0.434307	1.8619	1.53636	0.663319	-0.125314	-0.41925	0.0249043	0.160176	-0.391114
1	55	5	4	-0.77997	2.16618	1.96409	2.13203	-0.383165	0.0935333	0.511918	0.919718	0.759298	0.0740068	0.528246	0.919392	-0.324764	1.81649	3.68426	1.08113	0.276222	-0.504171	-0.300222	-0.696937	1.58703	-0.238011
1	55	6	4	0.0141394	0.986643	1.77962	0.261803	0.869265	-1.40207	1.41855	-0.53304	-0.771266	0.310533	-0.509604	1.40243	1.53906	0.967345	0.524671	1.19015	0.96257	0.65537	1.17936	0.311545	-2.25712	-0.95633
1	55	7	4	0.0674896	-0.732867	0.904207	0.348181	-1.03638	1.24503	-0.416918	1.06824	-0.343832	0.941153	2.00537	0.62899	0.0802865	1.61054	1.36583	-0.829033	-0.16072	-0.48828	2.17721	0.366579	1.91215	-0.646879
1	55	8	4	-0.252293	2.04937	0.859505	0.127859	0.784529	1.54445	-0.91519	-0.690053	-0.0899023	0.767875	2.35203	1.40467	0.899966	1.13461	1.22382	1.42117	1.52309	1.05781	0.279304	-0.863617	1.02766	2.52966
1	55	9	4	1.23544	1.78963	0.891725	-0.924699	0.492345	0.119672	-0.393186	0.855898	2.81609	1.86042	1.62632	-0.019261	0.0572762	-0.607483	-1.08132	0.77505	1.18821	0.544678	0.537805	1.00729	0.431114	0.109383
1	55	10	4	2.0178	0.723741	2.8081	2.48275	2.06708	1.56354	0.0450345	-1.2316	1.50275	1.29932	-0.675542	0.0372327	0.840172	2.25509	1.53286	1.62385	-0.302845	0.538206	0.465055	-0.217932	1.12717	2.47171
1	49	1	5	-0.303483	3.55087	1.87426	0.826181	1.62058	-1.26869	0.108318	0.276484	0.0925691	4.13309	2.75115	3.01772	1.50123	0.910089	4.12827	0.435011	0.139268	-0.854592	0.106848	-0.132971	-1.09147	3.36009
1	49	2	5	0.759269	0.141198	2.08175	-0.147906	1.21235	0.646408	0.721943	-0.506168	1.74799	1.55333	1.91444	1.03378	0.904046	-0.323024	2.13136	1.98016	1.55197	-0.859145	-1.14619	0.558774	1.43281	2.55456
1	49	3	5	0.537718	0.591174	1.44053	0.864254	-0.00867047	0.730396	0.0485189	0.180043	0.0966132	3.12972	2.34768	0.948465	0.943691	1.05735	2.52378	1.3442	0.750627	0.0690816	1.31138	0.856903	0.472155	2.70875
1	49	4	5	1.32792	2.60692	1.79485	1.49227	0.546447	0.114364	1.02895	-1.54911	0.869	2.93617	1.06117	0.553191	-0.168909	2.32717	4.13711	0.880936	1.60337	-0.801443	-0.344226	-0.671228	2.80863	2.56481
1	49	5	5	0.808447	1.84736	1.06124	0.346125	-0.154928	-0.232227	1.54432	1.03057	2.73791	2.26938	2.93917	2.00711	0.663583	3.74633	0.533758	-0.483819	-0.88689	-0.56785	1.39078	1.48484	3.078	2.15373
1	49	6	5	0.948255	-0.153999	3.00585	0.987075	1.3352	0.588726	-0.514888	0.506439	-0.0387013	3.13634	1.3494	2.3675	1.68191	-0.162646	1.72135	3.64657	-1.74035	0.699146	0.474056	0.0706498	3.03816	3.07588
1	49	7	5	1.20089	0.586888	-0.442264	-0.0170763	-0.542628	0.668346	-0.733244	0.690737	1.189	3.75651	1.13308	-0.468189	0.701672	0.0894769	1.15605	-0.326208	0.122506	0.0550537	1.05082	2.09007	3.06474	2.71155
1	49	8	5	1.66203	2.28806	1.20446	0.565483	-0.121041	0.761103	1.02202	2.27615	3.43044	3.21066	0.874628	0.159566	0.811377	3.00762	0.956364	0.468888	0.423492	-0.921695	-1.07655	2.08703	0.980214	1.79295
1	49	9	5	-0.45686	-0.510669	2.406	2.50668	0.82401	2.02201	-1.41731	-0.254879	3.01077	4.1392	-0.192474	0.896688	1.30158	3.22882	2.35032	0.118988	-0.387441	0.726213	0.869684	1.05761	2.0933	0.988711
1	49	10	5	1.55675	1.85386	-0.357495	0.300854	1.66139	-1.35848	0.208588	0.0789312	3.02244	0.677689	0.79949	0.918188	0.362938	2.76022	1.11026	-0.962048	-0.0563793	0.0878742	0.272744	3.08266	2.08955	2.94987
1	50	1	5	2.09963	1.79003	1.66553	1.60991	0.349047	0.946764	0.394569	-0.823154	-0.49184	1.81695	2.55794	2.39544	1.6318	1.03408	1.00973	1.11429	0.128098	0.11753	-0.0105855	0.841186	1.02918	2.83075
1	50	2	5	-0.867897	0.54557	1.66711	-0.147602	1.39055	-0.789048	-0.728759	0.134701	0.750403	1.44889	1.99886	0.254143	0.647217	-1.46103	1.97892	0.875996	1.42541	-1.67022	-0.0790425	0.52021	0.78173	1.91615
1	50	3	5	0.550632	1.38772	3.01495	0.963921	0.901178	-0.901009	-2.77215	-0.592394	-1.38914	1.10496	2.08563	0.559357	0.202887	1.56769	2.01017	1.02256	-1.05742	-0.396345	0.228012	-1.13473	0.185371	0.974087
1	50	4	5	0.196285	1.49843	1.37028	-0.500014	-0.167302	0.185122	-0.109343	-0.317992	0.67285	1.40001	-0.29846	1.01486	0.332189	2.29727	0.937186	0.249017	-0.080249	-0.354319	-0.0555878	-0.819116	0.441483	3.95333
1	50	5	5	0.611702	0.455906	0.82938	0.170602	1.04887	-0.629435	0.811028	0.309243	1.36518	0.36332	1.23789	-0.290202	1.37474	0.776896	0.865037	-1.13864	0.538351	-0.718807	-1.81451	2.02063	2.65777	1.27437
1	50	6	5	-1.07718	1.15379	2.6625	-0.343884	-0.268953	0.326613	-0.345387	-1.18237	0.178521	2.21031	2.43497	1.86765	-0.749504	0.711362	1.95347	2.07505	0.631092	0.111835	0.990604	1.57982	0.398973	1.36093
1	50	7	5	3.67258	0.610649	0.728142	-0.72126	0.634794	-2.03265	0.54289	-0.771924	0.262162	2.2956	-0.0507836	0.604254	1.35362	0.550062	0.234668	0.572392	0.414744	-1.16445	-0.00327788	0.510513	1.8535	0.587286
1	50	8	5	0.0867416	2.19501	-0.859353	0.683795	-0.107212	0.184494	0.939697	-1.24928	2.47973	1.53326	0.30714	-0.879249	0.0156518	0.97724	-0.543048	-0.515353	0.739906	-1.32915	-0.808678	-0.916449	1.79599	2.39998
1	50	9	5	-0.82885	1.14945	2.39578	0.593791	1.30894	-1.12096	-0.210636	-0.175068	2.07524	2.35501	1.6543	1.42146	1.73257	0.991293	-1.35582	0.577703	0.394398	-0.54916	0.800417	0.225115	2.18438	1.01127
1	50	10	5	0.147589	2.76624	0.320873	0.159256	-0.438666	-0.628696	-0.152694	1.80118	2.83583	0.109273	0.126146	-0.142076	0.728334	-0.801246	-1.77166	-1.19583	-0.864596	-2.35539	-0.511368	-0.0427953	-0.009327	3.13209
1	51	1	5	0.449689	-0.231485	0.430599	0.489177	0.096089	-1.88577	0.6819	0.526167	0.877631	1.68074	2.11156	0.365317	1.22389	-1.1449	0.637107	0.806921	-0.465823	-0.761246	1.29397	0.315547	0.668329	0.426596
1	51	2	5	-0.46206	1.42011	0.868367	0.983123	-1.9941	1.00879	1.0873	-1.25091	1.46911	1.85094	-1.25307	-0.43647	1.57578	-0.327022	0.695336	-0.280989	1.01421	-0.404779	-0.409008	1.3194	0.323814	-0.369903
1	51	3	5	-0.240449	0.468849	0.0293147	0.504384	1.01113	-1.40323	0.910531	-0.679963	-0.146771	-0.321663	0.833405	-0.0791423	0.500011	1.20599	0.982985	-0.637145	0.77427	-0.78647	0.191215	0.35144	0.299117	0.0463874
1	51	4	5	1.09666	1.02346	-0.997875	2.15809	1.44761	0.122782	2.03534	2.46325	0.851989	0.126946	-0.172319	-1.54894	1.2169	-0.632826	0.0951159	-0.18302	-0.296418	0.108181	-0.292072	-0.365089	0.404573	-0.453894
1	51	5	5	0.444057	0.141957	1.67742	0.0226317	-0.2746	-0.791984	1.29841	1.2051	1.62981	1.96243	0.415258	1.36815	1.9663	-0.385142	0.98165	-0.252268	0.437724	-0.253774	0.875619	1.49048	-0.844779	-0.958593
1	51	6	5	1.95442	1.02272	0.437626	1.0165	-1.19472	0.539917	0.707548	-0.179022	0.223188	-0.660183	1.75554	-0.967107	1.30894	0.789255	1.47655	0.880996	0.326454	-0.580676	0.496626	0.196303	0.16712	-0.0198255
1	51	7	5	1.68288	1.68054	-0.944478	0.314083	0.431057	1.18297	2.05122	-1.23427	0.0909008	-0.625545	-0.340516	0.218728	1.57322	0.263819	0.500597	1.45072	-0.136642	-1.0341	-0.0726052	0.507086	1.96156	1.17536
1	51	8	5	1.2535	1.76026	1.1936	1.15487	0.227429	0.963051	0.988482	0.0436757	2.37143	1.6979	-0.876976	0.0353673	0.691362	-1.94209	0.902611	-0.595249	1.36975	0.0613045	-0.0302128	-0.277685	-0.690174	1.63905
1	51	9	5	-1.09661	-0.64336	-1.12125	-2.57538	1.55069	0.506402	-0.196622	0.172264	0.527654	1.35551	0.611008	0.816614	0.744386	0.194837	1.39816	-0.279109	-0.618707	0.0839395	-0.709442	1.77803	-1.07391	-0.707348
1	51	10	5	2.09499	0.903752	-0.143394	-0.341219	0.381738	0.988182	1.67988	1.97828	-0.739124	-1.00221	1.4938	0.0571501	-1.56791	2.37501	1.28707	0.0108371	-0.707018	1.16709	-1.50662	2.15753	-0.281519	-0.895897
1	53	1	5	0.666208	0.615523	2.50298	0.560381	2.02455	-0.130271	-0.0506705	0.324641	1.8554	4.22985	1.56403	1.96391	-0.285852	1.94088	3.37412	1.40807	0.247259	-0.0135332	0.803466	-0.836369	0.906994	2.45914
1	53	2	5	0.677227	3.02925	3.50611	0.135098	-0.268414	-1.44398	-0.999863	0.761325	0.44606	2.28912	1.42564	1.05845	0.616696	-0.663595	2.00269	2.51871	0.0687088	-0.900094	0.208	-0.588983	1.96985	2.20654
1	53	3	5	2.29471	3.29003	4.32675	2.79295	0.160804	1.3236	-0.0131814	0.0962216	-1.00438	2.64084	0.00782644	0.297491	1.46167	1.94446	1.92718	-0.813155	1.22858	-0.71234	-0.239773	-0.421037	0.901017	1.33946
1	53	4	5	2.17416	2.56366	1.0119	-1.12991	1.35021	-0.222257	-0.0827743	0.329438	1.19182	1.63522	-0.0348035	-0.743848	0.479362	-0.5688	2.01313	2.62952	-0.00666225	0.0809281	0.00265462	-1.36732	0.429472	0.865737
1	53	5	5	0.818052	1.78163	3.27043	1.65942	-0.662577	0.126239	0.534778	1.26123	2.01854	1.41163	2.13568	1.33606	0.638114	2.40121	2.25522	1.0531	1.46744	-1.08554	-0.531307	1.2718	3.6633	0.102621
1	53	6	5	0.0230333	0.555368	3.62861	3.42515	0.816611	0.777981	-0.709798	0.339981	1.65867	1.75841	0.637885	0.94419	-0.102813	1.4377	-0.343947	3.14163	1.66533	-1.18946	-0.239472	-0.806695	0.735032	2.11394
1	53	7	5	3.47546	2.39115	1.74886	0.614643	-0.951462	-0.635736	0.891983	1.73397	3.66378	-1.56466	-0.36561	1.27805	-1.14483	2.34807	0.583451	1.2617	-1.58828	2.01094	-0.81104	0.230324	2.42225	1.83935
1	53	8	5	0.516827	0.108308	2.70609	-1.55114	-0.369957	0.577373	-0.941136	2.95776	2.20019	0.385758	0.668019	1.21051	-1.45048	2.11536	2.63063	0.621962	1.42558	-0.320547	0.127588	0.471712	2.44468	-0.274044
1	53	9	5	0.341532	0.87648	2.12336	0.0616394	1.39855	0.60321	-0.420276	-1.52087	0.655213	1.48317	1.39134	-0.195452	0.637979	1.34235	2.68192	-0.270283	0.280477	-0.732371	-0.744723	0.723572	0.401143	1.33205
1	53	10	5	1.18251	3.28925	3.06205	-1.35635	1.27543	-0.42818	1.19474	1.15023	2.68829	1.4209	2.22689	0.60742	0.758326	2.12087	2.51175	2.03238	-0.847517	-1.19183	1.80794	0.07195	2.4865	1.80025
1	54	1	5	1.16475	0.63143	-0.0399534	0.542933	-0.31452	0.465169	1.02311	-0.286036	1.08634	1.11299	1.82792	1.80026	-0.454591	1.42063	0.697023	3.37458	0.856769	0.417135	0.985797	0.899269	2.06207	4.77395
1	54	2	5	-0.434334	1.8692	2.49325	-0.278155	-0.223568	1.11051	0.294093	0.876193	1.31657	1.0617	1.37617	-0.0954081	0.856581	0.685065	0.698207	-0.725657	-0.446918	2.40657	0.89805	0.157318	-0.513293	2.00153
1	54	3	5	2.01463	0.734236	0.957489	0.228552	-0.802228	-0.901965	-1.44054	-0.119622	0.541356	1.13384	4.11677	0.433352	0.529016	1.97378	1.39692	0.343765	0.475129	-0.383758	0.00235192	-0.202664	-1.46644	1.38425
1	54	4	5	-0.659262	1.4794	0.883182	-1.63092	-0.436992	2.22855	0.820498	1.32183	-0.551184	0.702862	-0.576299	0.344812	-1.6241	1.07733	0.54359	-1.40991	1.54172	-0.922473	-0.450831	-0.179517	0.513173	1.87174
1	54	5	5	-0.243915	2.50044	2.48221	-0.810659	0.287936	-0.56761	-0.694462	0.985634	2.38406	0.589376	1.30045	-1.01759	0.477135	2.19917	0.113896	0.618385	-0.355474	-1.20637	0.970372	1.56645	1.71528	1.63627
1	54	6	5	0.361183	1.31336	2.13598	1.75252	0.548228	-0.513207	1.56065	-0.39444	1.27622	-0.441354	1.93097	0.417404	-1.57175	-0.302745	-1.71471	4.85758	1.51034	0.245588	-0.615996	-0.402265	-0.511305	1.17402
1	54	7	5	2.85386	1.26963	1.37992	-0.72554	-1.08448	0.727697	0.569603	1.67946	0.0126795	-0.0350935	0.342556	-0.475547	0.149867	2.69415	-1.23939	-1.31539	0.100394	-0.00547705	1.0505	1.8312	3.4145	2.46237
1	54	8	5	0.783685	2.42793	1.35244	2.19378	1.60423	0.710114	-0.868284	0.607795	0.707439	1.17619	0.248957	-1.45114	0.197053	2.65312	1.41655	1.91063	0.749098	-0.205495	0.161504	-1.38843	2.08157	0.772579
1	54	9	5	1.1619	-0.140339	-0.71885	2.441	0.275033	0.276737	-0.142001	-1.22983	1.93889	-0.228755	-0.129511	0.803386	-0.938041	-0.0497038	3.2549	-0.329086	-0.657439	0.465772	0.903332	-0.162174	1.5193	2.28625
1	54	10	5	0.672701	3.16809	-1.10843	-2.28915	0.703302	-0.623202	-1.26603	3.20818	2.95543	-1.25867	2.27194	1.37067	-1.14953	-0.117905	1.74414	-0.775561	0.132054	0.264079	0.814999	0.643699	0.474042	0.435996
1	55	1	5	1.62064	0.0484919	0.752236	3.62612	0.789929	-2.29436	0.379657	0.947267	1.22226	0.359754	2.76665	3.14067	1.09529	-0.645842	0.672015	1.03274	0.820612	0.476919	1.25511	1.29199	1.69776	1.5107
1	55	2	5	0.491549	0.904334	0.723249	0.735538	1.2951	2.39436	0.703536	-0.455276	-1.1494	2.42173	3.0038	1.47096	0.290159	0.283829	0.047959	0.45599	2.03924	2.11484	-0.0484565	0.0188007	0.654688	1.00952
1	55	3	5	1.24199	0.96939	-0.0940004	2.1216	2.81689	0.606412	-0.37947	-1.13138	0.810083	0.601877	2.0713	0.102514	-0.495194	0.278146	0.903731	3.0807	3.53202	1.2469	-1.75332	0.899067	1.89415	3.65332
1	55	4	5	1.10923	0.434307	1.8619	1.53636	0.663319	-0.125314	-0.41925	0.0249043	0.160176	-0.391114	0.0859872	1.2791	-0.758056	-1.68343	2.03906	1.75778	-0.548108	0.71585	2.40241	0.720687	0.242544	0.752053
1	55	5	5	-0.324764	1.81649	3.68426	1.08113	0.276222	-0.504171	-0.300222	-0.696937	1.58703	-0.238011	2.74574	-1.35592	0.906448	0.484118	1.95086	0.565334	1.05498	0.00718807	-0.0850159	0.393639	0.124268	2.6487
1	55	6	5	1.53906	0.967345	0.524671	1.19015	0.96257	0.65537	1.17936	0.311545	-2.25712	-0.95633	-0.262811	1.68529	1.60959	-1.27661	0.684917	1.45459	3.63879	2.73431	1.81166	0.109396	-1.04091	2.00952
1	55	7	5	0.0802865	1.61054	1.36583	-0.829033	-0.16072	-0.48828	2.17721	0.366579	1.91215	-0.646879	-1.23789	-0.314052	-0.272753	0.348538	0.656206	1.09806	1.14315	-0.376911	0.296793	1.13325	1.33743	-0.313855
1	55	8	5	0.899966	1.13461	1.22382	1.42117	1.52309	1.05781	0.279304	-0.863617	1.02766	2.52966	2.74749	0.90151	-1.13448	-0.0712328	0.768656	-0.0963276	0.429416	-1.22431	-0.236461	-1.48979	1.09036	1.45377
1	55	9	5	0.0572762	-0.607483	-1.08132	0.77505	1.18821	0.544678	0.537805	1.00729	0.431114	0.109383	1.68372	-1.12756	-0.921846	-1.04916	-0.54588	0.714325	2.19037	1.12577	1.83573	0.527312	1.11412	0.107445
1	55	10	5	0.840172	2.25509	1.53286	1.62385	-0.302845	0.538206	0.465055	-0.217932	1.12717	2.47171	0.238669	0.23171	0.931767	0.527607	1.96531	1.64705	-0.713004	2.13165	-1.04417	1.4845	-1.19469	-0.0429346
1	49	1	6	1.50123	0.910089	4.12827	0.435011	0.139268	-0.854592	0.106848	-0.132971	-1.09147	3.36009	1.58772	0.591644	0.84798	-0.30241	1.52641	-0.502726	1.32667	1.61061	-0.057522	1.37026	0.10788	3.79858
1	49	2	6	0.904046	-0.323024	2.13136	1.98016	1.55197	-0.859145	-1.14619	0.558774	1.43281	2.55456	0.784226	2.09663	0.8998	2.1657	1.77072	3.55588	0.912894	-0.081333	0.708962	0.608845	2.61601	0.662667
1	49	3	6	0.943691	1.05735	2.52378	1.3442	0.750627	0.0690816	1.31138	0.856903	0.472155	2.70875	1.50869	1.36959	1.0992	0.223249	2.3924	-0.43106	-0.329285	-0.241348	1.02737	0.435688	1.5175	1.92774
1	49	4	6	-0.168909	2.32717	4.13711	0.880936	1.60337	-0.801443	-0.344226	-0.671228	2.80863	2.56481	0.28638	1.16441	-0.0475378	0.86496	2.36768	1.28356	0.89079	-0.0856996	-0.280806	-0.738013	1.95699	1.13213
1	49	5	6	0.663583	3.74633	0.533758	-0.483819	-0.88689	-0.56785	1.39078	1.48484	3.078	2.15373	0.881557	0.492796	0.522753	1.06944	1.93266	1.83028	0.929821	0.481904	0.313744	2.39695	3.1431	3.56104
1	49	6	6	1.68191	-0.162646	1.72135	3.64657	-1.74035	0.699146	0.474056	0.0706498	3.03816	3.07588	1.96856	0.803309	0.922148	0.988496	1.00106	1.90989	-0.385767	0.169397	-0.402258	0.604522	3.05927	3.32265
1	49	7	6	0.701672	0.0894769	1.15605	-0.326208	0.122506	0.0550537	1.05082	2.09007	3.06474	2.71155	-0.0300643	0.316635	1.54313	1.43909	0.273995	-0.346399	0.0369299	1.58933	1.39356	1.44094	2.12492	1.59387
1	49	8	6	0.811377	3.00762	0.956364	0.468888	0.423492	-0.921695	-1.07655	2.08703	0.980214	1.79295	1.76318	-0.561287	-0.07392	1.82154	0.118241	-1.01666	-0.361943	1.9593	0.868481	1.36891	3.10679	3.18714
1	49	9	6	1.30158	3.22882	2.35032	0.118988	-0.387441	0.726213	0.869684	1.05761	2.0933	0.988711	1.4659	0.932069	-1.32233	3.8138	1.11216	1.05271	0.232722	1.30176	-0.298489	-0.0455719	2.56799	1.70707
1	49	10	6	0.362938	2.76022	1.11026	-0.962048	-0.0563793	0.0878742	0.272744	3.08266	2.08955	2.94987	1.03362	1.34459	0.623435	1.23328	2.27252	-0.494024	-0.109413	-1.13599	-0.792877	0.0837304	2.61372	2.24342
1	50	1	6	1.6318	1.03408	1.00973	1.11429	0.128098	0.11753	-0.0105855	0.841186	1.02918	2.83075	1.82452	1.10495	1.23241	0.746658	1.04859	-0.53488	0.820661	1.35708	0.495284	-1.51953	0.207833	1.39491
1	50	2	6	0.647217	-1.46103	1.97892	0.875996	1.42541	-1.67022	-0.0790425	0.52021	0.78173	1.91615	3.58625	1.34372	1.00837	1.04188	0.457523	0.359708	-0.453161	-0.336659	-0.950779	-0.17579	3.22802	1.16821
1	50	3	6	0.202887	1.56769	2.01017	1.02256	-1.05742	-0.396345	0.228012	-1.13473	0.185371	0.974087	0.468268	1.67009	0.0209304	-0.167511	3.23238	0.241674	0.21329	0.375832	0.138043	1.071	-0.485716	2.50399
1	50	4	6	0.332189	2.29727	0.937186	0.249017	-0.080249	-0.354319	-0.0555878	-0.819116	0.441483	3.95333	0.423995	1.00269	1.33938	-1.43156	0.838205	-0.655981	-1.89032	0.291294	-1.5957	-0.0203591	1.07608	2.61305
1	50	5	6	1.37474	0.776896	0.865037	-1.13864	0.538351	-0.718807	-1.81451	2.02063	2.65777	1.27437	0.601009	-0.665267	0.0881459	2.73623	-0.579854	-1.38768	0.439714	-0.807407	0.497426	-0.107847	2.55089	1.04878
1	50	6	6	-0.749504	0.711362	1.95347	2.07505	0.631092	0.111835	0.990604	1.57982	0.398973	1.36093	3.87656	0.37883	0.222787	-0.545076	3.22351	1.05666	-0.829793	-0.097426	-0.391369	-0.773529	-0.945414	1.58935
1	50	7	6	1.35362	0.550062	0.234668	0.572392	0.414744	-1.16445	-0.00327788	0.510513	1.8535	0.587286	1.68528	1.18131	-0.307523	1.42729	0.0765697	-0.479699	-1.56089	0.728489	1.34398	-0.749769	2.28742	0.0463844
1	50	8	6	0.0156518	0.97724	-0.543048	-0.515353	0.739906	-1.32915	-0.808678	-0.916449	1.79599	2.39998	1.92845	-0.154545	-0.104413	3.82054	1.07646	-0.85912	1.58726	-0.536404	-0.51843	0.134421	0.76333	1.14708
1	50	9	6	1.73257	0.991293	-1.35582	0.577703	0.394398	-0.54916	0.800417	0.225115	2.18438	1.01127	-0.161947	1.57739	-0.569002	0.576767	0.700237	-0.749092	-1.30768	-1.14376	-1.02138	-0.578671	0.302192	1.71539
1	50	10	6	0.728334	-0.801246	-1.77166	-1.19583	-0.864596	-2.35539	-0.511368	-0.0427953	-0.009327	3.13209	1.44269	-0.107692	1.04775	1.71993	3.09459	-0.700552	-0.754605	-0.0625729	-0.686208	-1.33284	2.5481	2.62758
1	51	1	6	1.22389	-1.1449	0.637107	0.806921	-0.465823	-0.761246	1.29397	0.315547	0.668329	0.426596	-0.179079	-1.44878	-0.336872	-0.0950022	2.10174	-0.637667	1.21332	-0.00833909	0.885349	0.673759	0.0277135	1.89076
1	51	2	6	1.57578	-0.327022	0.695336	-0.280989	1.01421	-0.404779	-0.409008	1.3194	0.323814	-0.369903	-0.225064	2.08976	-1.86547	1.66986	0.293973	0.8797	1.18688	-0.795856	0.861648	1.16157	1.66111	2.53181
1	51	3	6	0.500011	1.20599	0.982985	-0.637145	0.77427	-0.78647	0.191215	0.35144	0.299117	0.0463874	-0.492392	0.326629	-0.723469	2.99394	-0.16183	-0.902528	1.2779	0.710835	0.50028	0.572583	0.247095	-0.984384
1	51	4	6	1.2169	-0.632826	0.0951159	-0.18302	-0.296418	0.108181	-0.292072	-0.365089	0.404573	-0.453894	2.01919	-1.37196	-0.0357724	-0.497209	1.20058	1.61503	-0.103587	0.360616	-0.961925	-0.100799	0.318305	0.286115
1	51	5	6	1.9663	-0.385142	0.98165	-0.252268	0.437724	-0.253774	0.875619	1.49048	-0.844779	-0.958593	-0.625382	1.05511	-0.0247207	1.57291	2.88189	1.22881	0.388396	-1.20702	0.638842	1.56301	2.0498	-0.0201624
1	51	6	6	1.30894	0.789255	1.47655	0.880996	0.326454	-0.580676	0.496626	0.196303	0.16712	-0.0198255	-0.510876	1.95655	-0.42323	1.28544	-0.906069	0.973317	-2.33525	0.671245	0.802017	-0.733972	0.148933	0.213312
1	51	7	6	1.57322	0.263819	0.500597	1.45072	-0.136642	-1.0341	-0.0726052	0.507086	1.96156	1.17536	0.756084	-0.175008	-1.82236	1.01209	0.748071	1.04414	0.29091	2.28118	-0.0468672	2.2243	1.73447	-0.223767
1	51	8	6	0.691362	-1.94209	0.902611	-0.595249	1.36975	0.0613045	-0.0302128	-0.277685	-0.690174	1.63905	0.63894	-0.282258	0.277845	-0.497101	0.963208	0.889665	-0.825749	1.50966	1.20644	0.961949	1.28815	-0.534342
1	51	9	6	0.744386	0.194837	1.39816	-0.279109	-0.618707	0.0839395	-0.709442	1.77803	-1.07391	-0.707348	0.294213	2.01107	1.03273	0.679512	1.47656	0.0941876	-0.283362	0.168798	1.32865	-0.119432	1.538	-0.343782
1	51	10	6	-1.56791	2.37501	1.28707	0.0108371	-0.707018	1.16709	-1.50662	2.15753	-0.281519	-0.895897	-1.25143	0.469102	0.901601	-0.730735	1.04437	-1.4418	0.17743	-0.019288	-1.01336	-0.167637	1.26704	0.257859
1	53	1	6	-0.285852	1.94088	3.37412	1.40807	0.247259	-0.0135332	0.803466	-0.836369	0.906994	2.45914	3.96023	0.25303	0.558087	0.601505	2.59361	0.609419	1.31423	0.0874705	1.18155	1.0592	0.213271	3.46966
1	53	2	6	0.616696	-0.663595	2.00269	2.51871	0.0687088	-0.900094	0.208	-0.588983	1.96985	2.20654	1.82571	1.97417	1.42391	0.176106	-1.54847	3.5997	-1.15221	0.140105	-0.328759	-0.883393	0.245936	0.367419
1	53	3	6	1.46167	1.94446	1.92718	-0.813155	1.22858	-0.71234	-0.239773	-0.421037	0.901017	1.33946	0.792653	-0.319501	-0.75752	0.381595	2.99918	0.773039	0.070697	0.709571	1.01013	-0.646164	1.03787	0.768183
1	53	4	6	0.479362	-0.5688	2.01313	2.62952	-0.00666225	0.0809281	0.00265462	-1.36732	0.429472	0.865737	-0.573586	1.41842	2.0897	0.4892	2.58773	1.42112	-1.106	-0.621874	-1.72459	-0.0183136	-0.396819	2.24339
1	53	5	6	0.638114	2.40121	2.25522	1.0531	1.46744	-1.08554	-0.531307	1.2718	3.6633	0.102621	2.1578	0.623218	1.64513	2.25258	2.82797	2.43524	0.544324	0.638324	-0.798768	-0.0259614	2.08259	1.68019
1	53	6	6	-0.102813	1.4377	-0.343947	3.14163	1.66533	-1.18946	-0.239472	-0.806695	0.735032	2.11394	0.792002	0.636187	1.01529	1.5134	2.66864	0.560648	-0.301817	-0.934399	1.06871	0.155067	2.28488	1.64063
1	53	7	6	-1.14483	2.34807	0.583451	1.2617	-1.58828	2.01094	-0.81104	0.230324	2.42225	1.83935	2.2026	0.272224	-0.455947	1.31209	2.02096	0.388057	-0.338609	1.70525	-0.131197	2.29169	0.471203	1.96694
1	53	8	6	-1.45048	2.11536	2.63063	0.621962	1.42558	-0.320547	0.127588	0.471712	2.44468	-0.274044	1.81892	0.75277	1.11153	1.68063	2.66082	-0.0633318	0.874941	-1.46391	-0.0309837	-0.794771	2.55776	1.81894
1	53	9	6	0.637979	1.34235	2.68192	-0.270283	0.280477	-0.732371	-0.744723	0.723572	0.401143	1.33205	0.989796	-0.536128	-0.713845	1.14965	1.7556	0.225793	1.26758	0.358877	-0.75	0.200574	1.77131	3.70749
1	53	10	6	0.758326	2.12087	2.51175	2.03238	-0.847517	-1.19183	1.80794	0.07195	2.4865	1.80025	1.37447	1.14625	-0.818386	1.75839	2.28191	1.86388	0.534603	-1.78011	0.415233	-0.241293	2.79529	2.67822
1	54	1	6	-0.454591	1.42063	0.697023	3.37458	0.856769	0.417135	0.985797	0.899269	2.06207	4.77395	0.82688	2.87883	0.593154	1.02938	1.79964	2.6058	1.69683	2.38029	1.34295	-0.683906	1.53223	3.4985
1	54	2	6	0.856581	0.685065	0.698207	-0.725657	-0.446918	2.40657	0.89805	0.157318	-0.513293	2.00153	0.977737	0.617853	-0.250205	1.19006	-1.21893	-0.297528	0.789944	-0.398014	-0.570827	0.344381	1.82808	0.512388
1	54	3	6	0.529016	1.97378	1.39692	0.343765	0.475129	-0.383758	0.00235192	-0.202664	-1.46644	1.38425	0.396882	-0.166158	0.714411	1.52119	1.70679	0.615588	-0.197108	-2.62803	-1.10988	-0.621637	1.12148	2.43771
1	54	4	6	-1.6241	1.07733	0.54359	-1.40991	1.54172	-0.922473	-0.450831	-0.179517	0.513173	1.87174	1.61734	1.43819	0.411893	1.5381	1.43911	-0.385962	0.0527412	1.09442	-0.174456	-1.44082	0.809979	1.39435
1	54	5	6	0.477135	2.19917	0.113896	0.618385	-0.355474	-1.20637	0.970372	1.56645	1.71528	1.63627	0.447476	0.0506767	-0.611518	3.0951	2.4035	0.834094	0.0673224	-1.53072	1.01114	0.370673	1.06708	2.05415
1	54	6	6	-1.57175	-0.302745	-1.71471	4.85758	1.51034	0.245588	-0.615996	-0.402265	-0.511305	1.17402	-0.0898106	0.639097	0.258917	1.02435	0.539657	0.365945	1.69584	-0.876888	0.128182	-0.998438	1.46305	0.292091
1	54	7	6	0.149867	2.69415	-1.23939	-1.31539	0.100394	-0.00547705	1.0505	1.8312	3.4145	2.46237	0.340104	-0.453639	-0.226341	-0.225529	1.32047	0.748853	-0.518104	-0.224842	-0.444739	1.74067	3.31563	0.53712
1	54	8	6	0.197053	2.65312	1.41655	1.91063	0.749098	-0.205495	0.161504	-1.38843	2.08157	0.772579	-0.172994	0.994496	0.910301	2.61002	1.76243	1.20811	0.13625	0.122171	0.260575	0.0661752	2.62493	0.409469
1	54	9	6	-0.938041	-0.0497038	3.2549	-0.329086	-0.657439	0.465772	0.903332	-0.162174	1.5193	2.28625	2.21501	-1.0101	0.874756	0.87341	1.59465	1.42547	-1.16476	-1.16627	-0.317924	1.95548	1.48741	1.52728
1	54	10	6	-1.14953	-0.117905	1.74414	-0.775561	0.132054	0.264079	0.814999	0.643699	0.474042	0.435996	0.532645	-2.42699	1.20864	0.803123	0.7358	-1.25974	1.41529	-0.607934	-1.02669	0.494914	0.613112	2.23983
1	55	1	6	1.09529	-0.645842	0.672015	1.03274	0.820612	0.476919	1.25511	1.29199	1.69776	1.5107	2.8822	1.32743	2.22378	0.0515445	1.73362	3.74577	3.13792	0.736228	0.77211	-0.524004	1.28541	3.27811
1	55	2	6	0.290159	0.283829	0.047959	0.45599	2.03924	2.11484	-0.0484565	0.0188007	0.654688	1.00952	0.580304	1.99521	1.24333	-2.02862	1.93438	2.26372	2.51649	1.46111	1.05259	0.379838	1.68705	1.35281
1	55	3	6	-0.495194	0.278146	0.903731	3.0807	3.53202	1.2469	-1.75332	0.899067	1.89415	3.65332	0.817837	0.770903	2.57498	0.262587	0.213212	1.27964	3.56729	1.02979	1.43796	-0.363528	0.227531	0.926916
1	55	4	6	-0.758056	-1.68343	2.03906	1.75778	-0.548108	0.71585	2.40241	0.720687	0.242544	0.752053	-0.265381	-0.491138	0.645025	-0.0970921	0.368067	3.05071	2.22427	1.5948	0.373894	0.434962	0.76227	0.288725
1	55	5	6	0.906448	0.484118	1.95086	0.565334	1.05498	0.00718807	-0.0850159	0.393639	0.124268	2.6487	2.32126	0.351936	-1.33792	-0.495291	0.882602	1.37537	0.784761	1.38032	-1.47178	0.891516	-0.643871	0.99253
1	55	6	6	1.60959	-1.27661	0.684917	1.45459	3.63879	2.73431	1.81166	0.109396	-1.04091	2.00952	1.07009	-0.660855	0.679366	0.425783	1.55359	0.107004	0.400116	2.69831	0.360078	-0.151141	0.801596	1.05187
1	55	7	6	-0.272753	0.348538	0.656206	1.09806	1.14315	-0.376911	0.296793	1.13325	1.33743	-0.313855	1.02317	1.7861	0.0144188	1.63989	1.92345	-0.335128	0.205867	-1.37453	0.517928	1.15987	0.783358	-0.356535
1	55	8	6	-1.13448	-0.0712328	0.768656	-0.0963276	0.429416	-1.22431	-0.236461	-1.48979	1.09036	1.45377	-0.131733	1.42711	-0.642364	1.53401	2.80641	0.660091	0.607189	-1.43987	-0.999768	1.19155	1.21103	0.970607
1	55	9	6	-0.921846	-1.04916	-0.54588	0.714325	2.19037	1.12577	1.83573	0.527312	1.11412	0.107445	-1.20654	0.696563	1.00148	1.27859	-0.200034	2.02737	2.27548	0.518752	-1.32265	0.32898	1.47269	0.832836
1	55	10	6	0.931767	0.527607	1.96531	1.64705	-0.713004	2.13165	-1.04417	1.4845	-1.19469	-0.0429346	1.63198	-0.808616	1.00925	0.872707	-0.423337	0.981066	-0.529524	-0.65522	0.304254	0.604108	1.14375	0.391965
1	49	1	7	0.84798	-0.30241	1.52641	-0.502726	1.32667	1.61061	-0.057522	1.37026	0.10788	3.79858	3.16359	1.51411	0.144438	-0.0652505	2.4898	-0.678463	1.72218	-0.373608	-0.291362	-1.07141	0.895041	3.8726
1	49	2	7	0.8998	2.1657	1.77072	3.55588	0.912894	-0.081333	0.708962	0.608845	2.61601	0.662667	0.643849	-0.35602	0.241638	0.748917	2.01242	-0.638555	-0.756664	0.499996	-0.241819	0.516675	2.37473	-0.359422
1	49	3	7	1.0992	0.223249	2.3924	-0.43106	-0.329285	-0.241348	1.02737	0.435688	1.5175	1.92774	2.70501	0.948187	0.152298	2.77252	1.3221	0.815861	0.403573	-1.02868	-0.95641	0.620287	3.62695	1.61911
1	49	4	7	-0.0475378	0.86496	2.36768	1.28356	0.89079	-0.0856996	-0.280806	-0.738013	1.95699	1.13213	0.494159	0.950362	-0.428018	3.13714	-0.0275266	-1.12581	1.35481	-1.13176	0.291891	-0.150974	0.522739	2.20957
1	49	5	7	0.522753	1.06944	1.93266	1.83028	0.929821	0.481904	0.313744	2.39695	3.1431	3.56104	1.98918	1.31341	0.202184	0.667515	1.21426	-0.99693	-0.247003	-2.43021	0.795544	0.685193	3.14214	2.40292
1	49	6	7	0.922148	0.988496	1.00106	1.90989	-0.385767	0.169397	-0.402258	0.604522	3.05927	3.32265	1.89691	1.47025	1.22997	1.77542	1.16836	0.747012	0.132527	-1.26546	1.13014	1.09689	1.56759	2.76421
1	49	7	7	1.54313	1.43909	0.273995	-0.346399	0.0369299	1.58933	1.39356	1.44094	2.12492	1.59387	0.85174	-0.0806104	0.0359312	1.70832	1.00795	-0.20001	0.0720737	0.796942	0.0263123	-1.38346	1.60065	3.50624
1	49	8	7	-0.07392	1.82154	0.118241	-1.01666	-0.361943	1.9593	0.868481	1.36891	3.10679	3.18714	-0.742319	-0.338518	0.486549	2.31138	-0.533394	-0.381369	0.422409	0.953876	-1.05368	1.84753	1.93402	1.32515
1	49	9	7	-1.32233	3.8138	1.11216	1.05271	0.232722	1.30176	-0.298489	-0.0455719	2.56799	1.70707	1.22716	-0.859098	0.0950505	2.46801	1.42231	-0.728386	-0.191791	-0.302761	-0.559653	1.69819	2.80739	1.6198
1	49	10	7	0.623435	1.23328	2.27252	-0.494024	-0.109413	-1.13599	-0.792877	0.0837304	2.61372	2.24342	2.35063	0.308751	-0.40786	2.7753	0.488608	-1.17117	0.32218	0.0095185	0.401889	3.60373	3.06025	2.05356
1	50	1	7	1.23241	0.746658	1.04859	-0.53488	0.820661	1.35708	0.495284	-1.51953	0.207833	1.39491	2.23231	-0.716816	0.528642	1.47618	0.340371	0.33856	0.398313	-0.247091	0.163247	0.299217	1.35962	1.05552
1	50	2	7	1.00837	1.04188	0.457523	0.359708	-0.453161	-0.336659	-0.950779	-0.17579	3.22802	1.16821	-0.411391	0.772657	0.907415	1.68693	0.879744	-0.294809	-1.75459	1.13143	0.136921	1.63202	2.6763	2.18615
1	50	3	7	0.0209304	-0.167511	3.23238	0.241674	0.21329	0.375832	0.138043	1.071	-0.485716	2.50399	2.12023	2.03717	1.20361	0.991339	2.48123	-1.34358	-0.806776	-1.44026	-1.18062	0.0720882	1.54754	3.79571
1	50	4	7	1.33938	-1.43156	0.838205	-0.655981	-1.89032	0.291294	-1.5957	-0.0203591	1.07608	2.61305	-0.00671078	-1.19571	0.854812	-0.164456	0.912315	-0.450729	-1.60153	-1.53502	1.51637	0.286576	0.907418	-0.482181
1	50	5	7	0.0881459	2.73623	-0.579854	-1.38768	0.439714	-0.807407	0.497426	-0.107847	2.55089	1.04878	-0.929751	-0.442535	2.48011	1.43151	1.13339	0.671806	1.54531	-0.868823	0.258953	0.530593	1.75577	4.1614
1	50	6	7	0.222787	-0.545076	3.22351	1.05666	-0.829793	-0.097426	-0.391369	-0.773529	-0.945414	1.58935	0.00354657	-0.218628	2.35835	1.21744	-0.325558	-0.146622	-0.164736	0.074581	-1.25536	0.874536	1.93829	1.13938
1	50	7	7	-0.307523	1.42729	0.0765697	-0.479699	-1.56089	0.728489	1.34398	-0.749769	2.28742	0.0463844	0.419492	-0.446635	0.936261	2.16184	2.72117	-0.518137	-0.57808	0.252217	-0.351795	-0.679268	-0.250896	-0.672975
1	50	8	7	-0.104413	3.82054	1.07646	-0.85912	1.58726	-0.536404	-0.51843	0.134421	0.76333	1.14708	1.32365	-1.36353	0.0548173	0.756059	0.532309	0.659586	0.143924	-0.892768	0.801816	0.0985427	-0.0669051	2.0181
1	50	9	7	-0.569002	0.576767	0.700237	-0.749092	-1.30768	-1.14376	-1.02138	-0.578671	0.302192	1.71539	1.76903	1.12757	1.0158	2.72747	0.247163	-0.451108	0.294344	-0.801911	0.746319	-1.57237	1.12747	3.71661
1	50	10	7	1.04775	1.71993	3.09459	-0.700552	-0.754605	-0.0625729	-0.686208	-1.33284	2.5481	2.62758	2.10283	0.427557	-0.216182	0.496447	-0.215193	0.6819	0.71904	0.484687	-0.615773	-1.03329	0.635312	1.48568
1	51	1	7	-0.336872	-0.0950022	2.10174	-0.637667	1.21332	-0.00833909	0.885349	0.673759	0.0277135	1.89076	1.39671	0.524669	1.38208	-0.577732	2.10175	-1.44016	1.03368	0.355481	0.757826	-0.990964	1.5891	1.56737
1	51	2	7	-1.86547	1.66986	0.293973	0.8797	1.18688	-0.795856	0.861648	1.16157	1.66111	2.53181	0.967413	-0.0963926	-1.74454	1.14572	1.54163	0.756091	-1.96268	0.979154	1.19427	0.950435	0.0682863	-0.207998
1	51	3	7	-0.723469	2.99394	-0.16183	-0.902528	1.2779	0.710835	0.50028	0.572583	0.247095	-0.984384	0.931441	-0.38677	0.918418	-0.365473	1.70205	0.420043	1.03097	-1.68131	0.925019	0.620209	1.2622	0.429338
1	51	4	7	-0.0357724	-0.497209	1.20058	1.61503	-0.103587	0.360616	-0.961925	-0.100799	0.318305	0.286115	0.595404	0.0110641	-0.376228	1.2211	-1.46577	0.813711	0.287143	-0.337815	0.924493	-0.542922	0.945976	1.76559
1	51	5	7	-0.0247207	1.57291	2.88189	1.22881	0.388396	-1.20702	0.638842	1.56301	2.0498	-0.0201624	-0.193686	-0.825634	-0.455084	-0.0126029	0.605454	0.868525	0.804714	-0.752483	0.783311	0.327868	0.460022	-2.13876
1	51	6	7	-0.42323	1.28544	-0.906069	0.973317	-2.33525	0.671245	0.802017	-0.733972	0.148933	0.213312	0.714065	0.31199	0.799873	1.41147	-0.371923	1.34874	-1.52086	-0.733772	0.710204	1.42566	-1.16356	-0.0945116
1	51	7	7	-1.82236	1.01209	0.748071	1.04414	0.29091	2.28118	-0.0468672	2.2243	1.73447	-0.223767	-1.99301	-0.145188	-0.462287	1.38085	0.805139	1.11147	0.85237	-0.0238257	-0.960526	1.11638	0.789504	2.43139
1	51	8	7	0.277845	-0.497101	0.963208	0.889665	-0.825749	1.50966	1.20644	0.961949	1.28815	-0.534342	-1.32707	-0.905828	-0.371755	1.30131	-1.27477	0.674201	0.491134	-0.103477	-0.641955	1.07731	-0.350519	1.68696
1	51	9	7	1.03273	0.679512	1.47656	0.0941876	-0.283362	0.168798	1.32865	-0.119432	1.538	-0.343782	-1.08686	0.538354	0.405107	0.681342	0.548136	-1.47176	1.07649	0.59633	0.141988	0.177734	-0.158629	0.283174
1	51	10	7	0.901601	-0.730735	1.04437	-1.4418	0.17743	-0.019288	-1.01336	-0.167637	1.26704	0.257859	0.262192	-0.837643	-1.3959	1.101	1.58646	0.705767	1.12913	0.841297	-0.10048	-0.182211	-0.92859	-0.1015
1	53	1	7	0.558087	0.601505	2.59361	0.609419	1.31423	0.0874705	1.18155	1.0592	0.213271	3.46966	-0.381445	-0.237655	-0.348324	1.0295	3.05777	0.52347	0.664196	0.626106	0.599902	-0.828972	0.927284	2.01563
1	53	2	7	1.42391	0.176106	-1.54847	3.5997	-1.15221	0.140105	-0.328759	-0.883393	0.245936	0.367419	0.892835	-0.254992	0.527775	1.8121	2.74024	-0.259102	-1.32718	-0.247212	-0.52795	1.34812	2.58522	2.94312
1	53	3	7	-0.75752	0.381595	2.99918	0.773039	0.070697	0.709571	1.01013	-0.646164	1.03787	0.768183	1.64062	-0.148721	0.489205	0.841995	2.63525	-0.183144	0.547039	0.565049	0.364891	1.46422	1.23012	1.30543
1	53	4	7	2.0897	0.4892	2.58773	1.42112	-1.106	-0.621874	-1.72459	-0.0183136	-0.396819	2.24339	0.470003	0.218246	0.300091	2.63671	0.809015	1.36199	0.382888	-1.17591	-0.838808	-0.208245	-0.351189	1.52328
1	53	5	7	1.64513	2.25258	2.82797	2.43524	0.544324	0.638324	-0.798768	-0.0259614	2.08259	1.68019	1.50935	0.474226	-0.0342063	0.747156	0.790982	1.06318	-0.603629	0.393786	0.487138	-1.08651	2.11131	1.91232
1	53	6	7	1.01529	1.5134	2.66864	0.560648	-0.301817	-0.934399	1.06871	0.155067	2.28488	1.64063	0.589487	0.422033	0.453594	3.82573	1.45237	2.2378	0.105515	-0.678939	-0.383922	1.63446	2.10733	3.0437
1	53	7	7	-0.455947	1.31209	2.02096	0.388057	-0.338609	1.70525	-0.131197	2.29169	0.471203	1.96694	-0.383588	0.515188	1.18127	0.137847	1.26439	0.598802	0.112883	-1.19019	0.52714	1.03813	0.497059	2.24143
1	53	8	7	1.11153	1.68063	2.66082	-0.0633318	0.874941	-1.46391	-0.0309837	-0.794771	2.55776	1.81894	0.8765	0.664254	-0.230333	0.485708	0.33033	-1.64693	0.744322	-0.267659	1.83805	1.38813	1.63648	1.60197
1	53	9	7	-0.713845	1.14965	1.7556	0.225793	1.26758	0.358877	-0.75	0.200574	1.77131	3.70749	1.8138	0.98252	-0.0637908	1.78053	2.10949	0.213095	0.734122	-0.2668	-0.195895	-0.917483	3.17402	0.987383
1	53	10	7	-0.818386	1.75839	2.28191	1.86388	0.534603	-1.78011	0.415233	-0.241293	2.79529	2.67822	0.861344	1.43388	-0.212216	1.37615	2.05918	0.0453395	-0.23584	0.779671	-0.225322	-0.312795	0.624204	0.334422
1	54	1	7	0.593154	1.02938	1.79964	2.6058	1.69683	2.38029	1.34295	-0.683906	1.53223	3.4985	2.11347	1.09191	-0.185697	1.26396	2.39562	-0.743394	1.6838	-1.17027	1.37431	-1.23521	0.116412	1.94656
1	54	2	7	-0.250205	1.19006	-1.21893	-0.297528	0.789944	-0.398014	-0.570827	0.344381	1.82808	0.512388	0.169709	-2.02038	-0.711255	0.797982	0.10987	0.490732	0.983327	-0.292609	0.204944	2.24775	1.55974	0.823908
1	54	3	7	0.714411	1.52119	1.70679	0.615588	-0.197108	-2.62803	-1.10988	-0.621637	1.12148	2.43771	-0.855254	-0.307127	-0.418394	0.343587	0.420013	-0.07002	-0.322212	-0.263185	0.847039	0.777722	1.35572	2.22058
1	54	4	7	0.411893	1.5381	1.43911	-0.385962	0.0527412	1.09442	-0.174456	-1.44082	0.809979	1.39435	0.931372	2.28232	1.94353	2.30518	1.94865	-0.0400232	-1.27311	1.1032	0.148043	0.633488	-0.0155672	1.38743
1	54	5	7	-0.611518	3.0951	2.4035	0.834094	0.0673224	-1.53072	1.01114	0.370673	1.06708	2.05415	1.4803	-0.491401	-1.28628	2.05782	1.07099	-0.424535	-1.64785	0.615325	0.0970503	1.0309	0.955791	-0.168235
1	54	6	7	0.258917	1.02435	0.539657	0.365945	1.69584	-0.876888	0.128182	-0.998438	1.46305	0.292091	1.32371	0.0858166	-0.450157	1.84153	0.684433	-0.43206	-0.948434	0.5342	-1.45819	-1.83021	2.14235	1.19425
1	54	7	7	-0.226341	-0.225529	1.32047	0.748853	-0.518104	-0.224842	-0.444739	1.74067	3.31563	0.53712	1.44661	0.230582	0.276081	1.89784	-1.21623	-1.36312	0.911574	0.737593	0.526208	0.696913	0.224262	2.2979
1	54	8	7	0.910301	2.61002	1.76243	1.20811	0.13625	0.122171	0.260575	0.0661752	2.62493	0.409469	0.859541	0.766774	-0.0725994	1.64883	1.288	0.294963	-0.754451	0.205127	0.427429	2.19745	1.05492	-0.125275
1	54	9	7	0.874756	0.87341	1.59465	1.42547	-1.16476	-1.16627	-0.317924	1.95548	1.48741	1.52728	2.02972	0.148233	-0.898097	1.7255	1.90006	1.56145	0.966132	-0.761467	-0.923254	0.0560657	1.08558	-0.125634
1	54	10	7	1.20864	0.803123	0.7358	-1.25974	1.41529	-0.607934	-1.02669	0.494914	0.613112	2.23983	1.01787	-0.249398	1.26025	0.362819	0.633506	1.69283	0.0113707	-0.561043	0.162678	0.884279	0.601778	-0.35968
1	55	1	7	2.22378	0.0515445	1.73362	3.74577	3.13792	0.736228	0.77211	-0.524004	1.28541	3.27811	4.04116	4.15513	1.14934	-0.76146	1.04932	3.37495	0.320246	2.53326	1.33425	-1.23473	1.50136	-0.186467
1	55	2	7	1.24333	-2.02862	1.93438	2.26372	2.51649	1.46111	1.05259	0.379838	1.68705	1.35281	0.725342	0.86074	-0.285985	2.53691	2.06684	-1.1052	-0.927993	1.089	-1.48661	0.209952	1.16488	2.23014
1	55	3	7	2.57498	0.262587	0.213212	1.27964	3.56729	1.02979	1.43796	-0.363528	0.227531	0.926916	1.94128	0.600002	-0.0111306	1.64563	2.07278	-0.261343	0.0910943	1.51211	0.487045	0.973487	0.776131	1.3537
1	55	4	7	0.645025	-0.0970921	0.368067	3.05071	2.22427	1.5948	0.373894	0.434962	0.76227	0.288725	2.11242	1.10507	0.504727	2.17239	2.40858	0.949622	-0.491074	2.10179	-0.246948	0.129566	-0.56058	2.45377
1	55	5	7	-1.33792	-0.495291	0.882602	1.37537	0.784761	1.38032	-1.47178	0.891516	-0.643871	0.99253	1.54216	1.13269	1.37129	0.184611	1.54526	1.96399	3.20324	0.465973	-0.369613	-0.50661	-0.034838	2.58416
1	55	6	7	0.679366	0.425783	1.55359	0.107004	0.400116	2.69831	0.360078	-0.151141	0.801596	1.05187	2.60088	0.958316	0.228539	1.6814	1.52217	1.51956	0.297932	0.0156484	-1.18534	-1.26202	2.12619	0.0584767
1	55	7	7	0.0144188	1.63989	1.92345	-0.335128	0.205867	-1.37453	0.517928	1.15987	0.783358	-0.356535	0.44249	-0.179763	1.19205	1.46661	0.591473	4.019	0.089815	-0.597711	1.65961	1.15688	1.23148	0.986675
1	55	8	7	-0.642364	1.53401	2.80641	0.660091	0.607189	-1.43987	-0.999768	1.19155	1.21103	0.970607	1.98182	-0.125311	1.66233	0.69773	0.167514	2.84363	0.0228849	0.771767	0.952944	-1.26544	0.779623	3.14694
1	55	9	7	1.00148	1.27859	-0.200034	2.02737	2.27548	0.518752	-1.32265	0.32898	1.47269	0.832836	-0.540392	0.473468	-0.780159	0.0534369	0.685462	2.80525	2.33903	0.504614	0.222234	1.81642	-0.0449347	1.23561
1	55	10	7	1.00925	0.872707	-0.423337	0.981066	-0.529524	-0.65522	0.304254	0.604108	1.14375	0.391965	0.0400135	1.39757	0.843092	-0.358843	2.92406	1.68836	2.54133	0.51648	0.311105	-0.821143	-0.0134533	-0.0179199
1	49	1	8	0.144438	-0.0652505	2.4898	-0.678463	1.72218	-0.373608	-0.291362	-1.07141	0.895041	3.8726	2.45043	1.60677	0.117579	2.1263	2.55011	1.52341	0.813151	1.62697	1.93225	0.456965	1.96949	2.35054
1	49	2	8	0.241638	0.748917	2.01242	-0.638555	-0.756664	0.499996	-0.241819	0.516675	2.37473	-0.359422	1.91701	0.61781	1.41886	2.73713	0.371681	-0.174281	0.456466	-0.623203	1.10037	1.79079	1.43959	3.00997
1	49	3	8	0.152298	2.77252	1.3221	0.815861	0.403573	-1.02868	-0.95641	0.620287	3.62695	1.61911	2.70023	-0.101391	0.951127	1.63595	3.61541	0.27879	-1.35787	-0.738949	0.966731	1.76237	-0.185854	3.33228
1	49	4	8	-0.428018	3.13714	-0.0275266	-1.12581	1.35481	-1.13176	0.291891	-0.150974	0.522739	2.20957	1.16384	0.820084	-0.540993	2.69245	1.9208	0.630761	0.640054	-0.249088	0.278192	-0.424547	-0.224862	0.773649
1	49	5	8	0.202184	0.667515	1.21426	-0.99693	-0.247003	-2.43021	0.795544	0.685193	3.14214	2.40292	1.34234	-0.477412	0.359683	1.28715	1.0562	0.373703	0.667797	0.534504	1.19842	1.07728	1.69709	1.72566
1	49	6	8	1.22997	1.77542	1.16836	0.747012	0.132527	-1.26546	1.13014	1.09689	1.56759	2.76421	1.40706	1.73161	0.434191	2.25584	2.43774	0.6826	-0.589734	1.14472	-1.2104	1.51789	1.98853	3.99598
1	49	7	8	0.0359312	1.70832	1.00795	-0.20001	0.0720737	0.796942	0.0263123	-1.38346	1.60065	3.50624	3.22658	2.20705	3.2249	2.23054	1.77462	-0.413468	0.762831	-1.39426	0.11562	1.16681	0.187797	2.77271
1	49	8	8	0.486549	2.31138	-0.533394	-0.381369	0.422409	0.953876	-1.05368	1.84753	1.93402	1.32515	0.965257	1.07995	1.87671	0.449233	-0.210031	1.27156	-0.665312	-0.0211611	1.96973	3.05784	3.02967	1.92955
1	49	9	8	0.0950505	2.46801	1.42231	-0.728386	-0.191791	-0.302761	-0.559653	1.69819	2.80739	1.6198	0.917767	0.504759	0.809203	3.30329	1.49127	0.554171	0.310994	-0.0347115	-0.285282	0.0711648	2.19062	1.07387
1	49	10	8	-0.40786	2.7753	0.488608	-1.17117	0.32218	0.0095185	0.401889	3.60373	3.06025	2.05356	0.111566	0.776412	-0.299191	2.87019	0.142185	0.763291	-0.801197	-0.650131	-1.02568	1.87468	1.05745	3.06168
1	50	1	8	0.528642	1.47618	0.340371	0.33856	0.398313	-0.247091	0.163247	0.299217	1.35962	1.05552	1.06073	0.697801	0.285042	1.01652	1.98186	-0.00133596	0.10169	-1.80197	-0.767793	0.238051	-0.413726	2.60022
1	50	2	8	0.907415	1.68693	0.879744	-0.294809	-1.75459	1.13143	0.136921	1.63202	2.6763	2.18615	-0.105597	0.747755	0.619706	3.28352	0.865455	-0.672737	-0.91274	-0.117444	0.366594	0.216769	0.778982	1.55236
1	50	3	8	1.20361	0.991339	2.48123	-1.34358	-0.806776	-1.44026	-1.18062	0.0720882	1.54754	3.79571	-0.566806	1.77616	1.45432	-0.907851	2.78297	0.486124	-1.49551	0.0446712	0.033476	0.529451	1.40314	-0.185955
1	50	4	8	0.854812	-0.164456	0.912315	-0.450729	-1.60153	-1.53502	1.51637	0.286576	0.907418	-0.482181	-0.0691809	-0.836436	1.92613	2.34963	1.29034	1.00517	-1.34411	1.84889	1.22654	0.930907	1.64096	1.40157
1	50	5	8	2.48011	1.43151	1.13339	0.671806	1.54531	-0.868823	0.258953	0.530593	1.75577	4.1614	-0.74886	1.45737	-1.4822	2.37389	1.89455	0.641644	0.834838	0.685198	0.160354	0.390031	1.29552	-0.110503
1	50	6	8	2.35835	1.21744	-0.325558	-0.146622	-0.164736	0.074581	-1.25536	0.874536	1.93829	1.13938	1.71853	0.144305	0.767154	2.36829	1.19307	0.425057	-1.01213	0.594408	-0.647893	0.537973	-0.609419	2.67206
1	50	7	8	0.936261	2.16184	2.72117	-0.518137	-0.57808	0.252217	-0.351795	-0.679268	-0.250896	-0.672975	4.15946	0.310658	3.06806	3.17103	0.182269	-0.182121	0.596408	1.16149	-1.34509	-0.0470144	-0.529628	-1.12297
1	50	8	8	0.0548173	0.756059	0.532309	0.659586	0.143924	-0.892768	0.801816	0.0985427	-0.0669051	2.0181	0.745092	-0.161326	0.641047	1.64903	0.158946	-0.370226	1.3724	-0.0553434	-0.473812	2.07517	3.187	-0.0738328
1	50	9	8	1.0158	2.72747	0.247163	-0.451108	0.294344	-0.801911	0.746319	-1.57237	1.12747	3.71661	1.06062	-0.776516	1.32982	3.00243	1.05588	1.35047	-0.806836	0.177589	-1.50712	0.323354	2.22398	2.22833
1	50	10	8	-0.216182	0.496447	-0.215193	0.6819	0.71904	0.484687	-0.615773	-1.03329	0.635312	1.48568	1.52142	0.39296	-0.948978	1.51538	1.5398	-0.410386	-1.24627	-2.18495	-1.01354	-0.0322487	2.47223	-1.2781
1	51	1	8	1.38208	-0.577732	2.10175	-1.44016	1.03368	0.355481	0.757826	-0.990964	1.5891	1.56737	-0.8597	0.43681	2.06388	1.21203	0.0563634	-0.299872	0.354117	-0.0897218	0.0495827	0.438128	2.05204	1.38281
1	51	2	8	-1.74454	1.14572	1.54163	0.756091	-1.96268	0.979154	1.19427	0.950435	0.0682863	-0.207998	0.697598	0.266035	0.0740915	-0.597126	-0.654035	-0.511249	-0.2684	1.19349	1.23587	1.13357	0.294158	1.56219
1	51	3	8	0.918418	-0.365473	1.70205	0.420043	1.03097	-1.68131	0.925019	0.620209	1.2622	0.429338	0.931919	0.713436	0.215646	0.738907	-0.377455	1.35257	-0.971965	0.504751	0.519454	0.513987	0.403929	-0.660948
1	51	4	8	-0.376228	1.2211	-1.46577	0.813711	0.287143	-0.337815	0.924493	-0.542922	0.945976	1.76559	0.563335	1.90085	0.296667	-1.33561	-0.602767	1.10681	-0.471548	0.198213	0.377	1.3499	-1.61802	-1.71259
1	51	5	8	-0.455084	-0.0126029	0.605454	0.868525	0.804714	-0.752483	0.783311	0.327868	0.460022	-2.13876	1.00881	1.90461	-0.0849569	-0.452382	1.78322	0.60284	0.0409605	-0.546669	-0.231121	-0.343278	1.56673	1.94123
1	51	6	8	0.799873	1.41147	-0.371923	1.34874	-1.52086	-0.733772	0.710204	1.42566	-1.16356	-0.0945116	-0.0263803	0.764293	0.75051	-0.363637	0.0796566	1.27487	-0.00260703	-0.204456	-0.163732	-0.2409	1.43624	1.78846
1	51	7	8	-0.462287	1.38085	0.805139	1.11147	0.85237	-0.0238257	-0.960526	1.11638	0.789504	2.43139	1.34663	1.93992	2.07149	1.76933	-0.767681	1.2883	1.24901	2.03362	1.6963	0.981963	-0.236935	0.831137
1	51	8	8	-0.371755	1.30131	-1.27477	0.674201	0.491134	-0.103477	-0.641955	1.07731	-0.350519	1.68696	0.836596	-0.352398	0.688453	0.497394	-0.06011	0.427924	-1.09587	-1.17881	-0.165153	0.231649	0.240479	1.57558
1	51	9	8	0.405107	0.681342	0.548136	-1.47176	1.07649	0.59633	0.141988	0.177734	-0.158629	0.283174	0.224089	-0.749385	-0.0272837	0.457181	1.98201	-0.323621	-2.1936	-0.797838	1.13956	0.639362	1.35731	0.910153
1	51	10	8	-1.3959	1.101	1.58646	0.705767	1.12913	0.841297	-0.10048	-0.182211	-0.92859	-0.1015	-0.350876	-0.723922	-0.848607	-0.415534	-1.0348	-0.204304	0.335334	-0.343376	-0.451865	0.517516	-0.0869504	0.476792
1	53	1	8	-0.348324	1.0295	3.05777	0.52347	0.664196	0.626106	0.599902	-0.828972	0.927284	2.01563	3.44243	-0.122786	1.56105	1.01195	3.65761	1.6812	1.10647	0.0559446	1.0682	0.582708	1.04124	2.79231
1	53	2	8	0.527775	1.8121	2.74024	-0.259102	-1.32718	-0.247212	-0.52795	1.34812	2.58522	2.94312	0.489167	-0.0697155	0.37316	0.29788	1.20137	0.483831	-0.593403	0.522688	0.216164	1.05865	2.31758	1.4493
1	53	3	8	0.489205	0.841995	2.63525	-0.183144	0.547039	0.565049	0.364891	1.46422	1.23012	1.30543	-0.632437	0.701467	1.04559	1.07432	1.98117	1.95691	0.876687	0.0214345	1.04427	0.522755	1.39482	0.885739
1	53	4	8	0.300091	2.63671	0.809015	1.36199	0.382888	-1.17591	-0.838808	-0.208245	-0.351189	1.52328	1.28929	1.44014	0.428193	0.702127	-0.567571	-0.695943	-0.354147	0.851999	0.817126	-0.0650672	-0.0623099	0.0574282
1	53	5	8	-0.0342063	0.747156	0.790982	1.06318	-0.603629	0.393786	0.487138	-1.08651	2.11131	1.91232	-0.0625866	1.03107	0.823297	0.864426	-0.0923334	0.0590335	0.0794288	-1.18315	1.48161	2.26609	2.97697	1.42815
1	53	6	8	0.453594	3.82573	1.45237	2.2378	0.105515	-0.678939	-0.383922	1.63446	2.10733	3.0437	0.71123	0.154465	0.942483	2.61336	0.837323	0.84032	1.71652	-1.19222	-1.26732	-0.692708	2.01408	1.77501
1	53	7	8	1.18127	0.137847	1.26439	0.598802	0.112883	-1.19019	0.52714	1.03813	0.497059	2.24143	2.76294	2.36451	3.014	1.45657	1.61761	-0.643859	-2.0429	2.18199	0.295631	1.57571	1.7524	2.47365
1	53	8	8	-0.230333	0.485708	0.33033	-1.64693	0.744322	-0.267659	1.83805	1.38813	1.63648	1.60197	0.516244	-0.157411	0.832482	0.869354	1.47801	-0.0291304	-0.160308	0.384962	0.664981	1.55414	0.354323	-1.31024
1	53	9	8	-0.0637908	1.78053	2.10949	0.213095	0.734122	-0.2668	-0.195895	-0.917483	3.17402	0.987383	-0.879682	1.3469	-0.430827	2.02586	0.72887	1.88951	-0.618817	-1.42609	0.0617178	1.30444	2.33521	0.562972
1	53	10	8	-0.212216	1.37615	2.05918	0.0453395	-0.23584	0.779671	-0.225322	-0.312795	0.624204	0.334422	0.56758	0.601676	1.99827	3.42481	1.63793	-0.207471	-0.352089	1.22778	0.968579	2.20117	1.26849	2.1966
1	54	1	8	-0.185697	1.26396	2.39562	-0.743394	1.6838	-1.17027	1.37431	-1.23521	0.116412	1.94656	3.20041	2.27185	0.553329	-0.0415435	3.47796	1.33811	0.0408676	0.355074	-0.597826	1.60333	1.76244	3.32442
1	54	2	8	-0.711255	0.797982	0.10987	0.490732	0.983327	-0.292609	0.204944	2.24775	1.55974	0.823908	0.174413	-0.711857	1.40861	2.32868	0.421656	-0.0263991	2.04161	1.75792	-0.822751	0.368297	1.99022	2.50389
1	54	3	8	-0.418394	0.343587	0.420013	-0.07002	-0.322212	-0.263185	0.847039	0.777722	1.35572	2.22058	-0.460505	0.900185	0.349621	1.37985	2.1345	1.94373	2.69214	-1.08169	1.06686	0.58158	1.97167	1.79992
1	54	4	8	1.94353	2.30518	1.94865	-0.0400232	-1.27311	1.1032	0.148043	0.633488	-0.0155672	1.38743	1.74401	1.72476	0.601796	1.22503	0.830068	-0.185352	-0.635253	0.371078	-0.585785	0.71496	0.326095	-0.380984
1	54	5	8	-1.28628	2.05782	1.07099	-0.424535	-1.64785	0.615325	0.0970503	1.0309	0.955791	-0.168235	-0.869453	1.14628	0.175953	1.68334	0.782768	0.51473	2.17298	-0.656524	-1.34135	1.41443	2.40438	1.34263
1	54	6	8	-0.450157	1.84153	0.684433	-0.43206	-0.948434	0.5342	-1.45819	-1.83021	2.14235	1.19425	1.41609	1.61871	-0.0032282	0.438249	0.637082	1.50153	0.655892	0.453306	0.452865	1.59411	0.84083	2.91215
1	54	7	8	0.276081	1.89784	-1.21623	-1.36312	0.911574	0.737593	0.526208	0.696913	0.224262	2.2979	2.27137	1.29035	-0.108173	1.77618	-0.363784	-1.10757	-0.696708	-0.826566	0.56169	0.398487	-0.0995205	1.8063
1	54	8	8	-0.0725994	1.64883	1.288	0.294963	-0.754451	0.205127	0.427429	2.19745	1.05492	-0.125275	1.84323	0.335193	1.55488	3.3191	0.665144	-0.0948988	-1.6775	-0.431201	0.350447	1.49746	1.83845	-0.590078
1	54	9	8	-0.898097	1.7255	1.90006	1.56145	0.966132	-0.761467	-0.923254	0.0560657	1.08558	-0.125634	2.47864	0.403295	-0.99683	2.82655	2.14387	-0.117065	0.716208	-0.400838	-0.328109	-0.338947	-0.703238	2.11285
1	54	10	8	1.26025	0.362819	0.633506	1.69283	0.0113707	-0.561043	0.162678	0.884279	0.601778	-0.35968	1.06619	-1.1349	-0.0270693	3.17395	-0.0271557	0.645076	-1.36224	0.447357	-1.05423	0.955937	0.738803	2.03916
1	55	1	8	1.14934	-0.76146	1.04932	3.37495	0.320246	2.53326	1.33425	-1.23473	1.50136	-0.186467	1.39186	1.86655	1.01746	0.203508	0.871083	1.98922	3.17253	1.8621	-0.36715	-1.1705	0.92871	1.14602
1	55	2	8	-0.285985	2.53691	2.06684	-1.1052	-0.927993	1.089	-1.48661	0.209952	1.16488	2.23014	0.790772	-1.27912	-0.0741876	-1.38251	0.17887	2.5286	0.208397	0.729821	-0.494407	0.755592	-0.348198	1.44338
1	55	3	8	-0.0111306	1.64563	2.07278	-0.261343	0.0910943	1.51211	0.487045	0.973487	0.776131	1.3537	1.68089	0.720279	0.385321	-0.214284	2.18015	1.11546	1.42787	-0.00551278	0.280831	2.46705	0.796014	1.64025
1	55	4	8	0.504727	2.17239	2.40858	0.949622	-0.491074	2.10179	-0.246948	0.129566	-0.56058	2.45377	2.2702	2.81646	-0.769401	0.0991124	-0.33236	-0.410217	0.0260375	-1.21899	-1.39316	-0.593231	-1.30942	1.57306
1	55	5	8	1.37129	0.184611	1.54526	1.96399	3.20324	0.465973	-0.369613	-0.50661	-0.034838	2.58416	2.78482	0.102408	1.0106	-0.469385	0.281848	1.33772	1.86441	0.297616	-1.98692	2.13341	1.19933	0.733498
1	55	6	8	0.228539	1.6814	1.52217	1.51956	0.297932	0.0156484	-1.18534	-1.26202	2.12619	0.0584767	2.54253	-0.026796	-0.394497	1.10416	1.52342	-0.701409	0.943564	-0.00908464	-0.129222	1.43386	-0.883544	0.348603
1	55	7	8	1.19205	1.46661	0.591473	4.019	0.089815	-0.597711	1.65961	1.15688	1.23148	0.986675	3.78918	2.12468	2.45707	2.42993	2.27582	2.7236	-0.25872	0.00678111	0.787188	1.16819	-0.860567	0.981689
1	55	8	8	1.66233	0.69773	0.167514	2.84363	0.0228849	0.771767	0.952944	-1.26544	0.779623	3.14694	2.94148	1.41027	-1.28093	0.814425	0.365571	2.96616	-0.225654	-1.13048	-0.464664	1.79949	-0.123488	0.373499
1	55	9	8	-0.780159	0.0534369	0.685462	2.80525	2.33903	0.504614	0.222234	1.81642	-0.0449347	1.23561	0.722228	0.522189	-0.878372	-0.565704	0.555565	2.44365	2.17732	0.22751	-1.01077	-0.191751	1.84322	3.1041
1	55	10	8	0.843092	-0.358843	2.92406	1.68836	2.54133	0.51648	0.311105	-0.821143	-0.0134533	-0.0179199	-0.889937	0.558866	0.927247	-0.366077	1.61136	4.00287	-0.226178	0.580995	1.1016	1.0473	0.192401	0.639628
1	49	1	9	0.117579	2.1263	2.55011	1.52341	0.813151	1.62697	1.93225	0.456965	1.96949	2.35054	2.79471	-0.0471623	1.34903	0.682398	2.0247	0.0433425	0.881165	0.354022	0.461256	0.518641	1.26855	2.13008
1	49	2	9	1.41886	2.73713	0.371681	-0.174281	0.456466	-0.623203	1.10037	1.79079	1.43959	3.00997	-0.183861	0.711021	0.00757899	2.05115	0.744739	0.510161	1.44623	-0.388008	-1.16819	1.31113	1.45745	1.54074
1	49	3	9	0.951127	1.63595	3.61541	0.27879	-1.35787	-0.738949	0.966731	1.76237	-0.185854	3.33228	1.08495	1.65201	3.28603	2.31887	2.70683	1.99655	-0.716206	0.106279	0.124031	0.474906	1.99698	1.10455
1	49	4	9	-0.540993	2.69245	1.9208	0.630761	0.640054	-0.249088	0.278192	-0.424547	-0.224862	0.773649	-0.652395	-0.0195086	2.64429	-0.473432	1.74469	2.30953	0.506501	1.61296	1.44652	1.74868	1.45477	1.68809
1	49	5	9	0.359683	1.28715	1.0562	0.373703	0.667797	0.534504	1.19842	1.07728	1.69709	1.72566	0.504035	0.755126	1.49796	2.20689	-0.638324	1.0023	-0.34905	0.228479	0.592839	1.09319	1.9431	1.22296
1	49	6	9	0.434191	2.25584	2.43774	0.6826	-0.589734	1.14472	-1.2104	1.51789	1.98853	3.99598	1.84265	0.934559	0.693144	1.01177	1.14069	-0.123777	0.281998	-0.279993	0.104733	-0.572489	3.17774	2.80948
1	49	7	9	3.2249	2.23054	1.77462	-0.413468	0.762831	-1.39426	0.11562	1.16681	0.187797	2.77271	2.64279	1.2244	1.31146	1.05171	2.96688	1.94587	0.356138	0.267788	-0.0137244	-0.815775	1.23968	1.21243
1	49	8	9	1.87671	0.449233	-0.210031	1.27156	-0.665312	-0.0211611	1.96973	3.05784	3.02967	1.92955	0.677874	0.89197	2.35566	0.752133	0.238651	-0.161311	0.0334936	2.03168	0.654426	2.75013	2.32453	0.826599
1	49	9	9	0.809203	3.30329	1.49127	0.554171	0.310994	-0.0347115	-0.285282	0.0711648	2.19062	1.07387	2.31472	0.284773	1.23427	2.61857	-0.73375	-1.4849	-0.488365	1.36386	-0.54021	2.7675	3.89913	0.501362
1	49	10	9	-0.299191	2.87019	0.142185	0.763291	-0.801197	-0.650131	-1.02568	1.87468	1.05745	3.06168	0.711705	0.134813	1.51262	2.25257	0.438367	0.580113	-0.450085	0.50287	0.888941	3.22403	3.62205	1.10525
1	50	1	9	0.285042	1.01652	1.98186	-0.00133596	0.10169	-1.80197	-0.767793	0.238051	-0.413726	2.60022	1.58072	1.74104	1.23352	2.49202	2.38246	0.837994	-0.409502	-0.571934	-1.98409	-0.0806517	2.07262	0.600492
1	50	2	9	0.619706	3.28352	0.865455	-0.672737	-0.91274	-0.117444	0.366594	0.216769	0.778982	1.55236	-0.581889	0.30776	-0.37953	1.83831	-2.24922	-0.929349	0.0867641	0.693689	-0.58447	2.24365	1.22598	2.99827
1	50	3	9	1.45432	-0.907851	2.78297	0.486124	-1.49551	0.0446712	0.033476	0.529451	1.40314	-0.185955	-0.141289	0.101298	0.236333	1.75754	0.467674	-1.02678	-0.582813	-0.256319	-0.205905	0.165238	0.296103	2.44154
1	50	4	9	1.92613	2.34963	1.29034	1.00517	-1.34411	1.84889	1.22654	0.930907	1.64096	1.40157	0.862575	-0.108996	0.658161	-1.29963	1.18108	2.86952	3.19543	0.707516	0.743414	2.91835	-0.227895	-0.55663
1	50	5	9	-1.4822	2.37389	1.89455	0.641644	0.834838	0.685198	0.160354	0.390031	1.29552	-0.110503	0.176208	0.290274	-0.0134291	2.37389	-0.798123	-0.472406	-0.706373	-1.60021	-0.244811	-0.396673	1.74627	2.13144
1	50	6	9	0.767154	2.36829	1.19307	0.425057	-1.01213	0.594408	-0.647893	0.537973	-0.609419	2.67206	0.279752	0.648755	-0.87172	2.1597	1.71733	-0.343935	-1.01556	0.355065	-1.65142	-0.906332	2.27734	1.6971
1	50	7	9	3.06806	3.17103	0.182269	-0.182121	0.596408	1.16149	-1.34509	-0.0470144	-0.529628	-1.12297	1.40139	-0.742738	1.23249	1.43161	1.54878	-0.68387	2.36193	1.08828	1.02207	-0.44378	-0.125113	1.31261
1	50	8	9	0.641047	1.64903	0.158946	-0.370226	1.3724	-0.0553434	-0.473812	2.07517	3.187	-0.0738328	0.528726	-0.324405	-0.321439	1.82651	0.520034	0.62752	0.700849	0.14603	-0.873051	0.00772184	0.149088	1.86854
1	50	9	9	1.32982	3.00243	1.05588	1.35047	-0.806836	0.177589	-1.50712	0.323354	2.22398	2.22833	0.222062	1.23714	-0.0991431	1.36536	-0.372375	-0.720353	-1.09673	-0.142804	-0.186301	0.560409	2.0256	-0.930068
1	50	10	9	-0.948978	1.51538	1.5398	-0.410386	-1.24627	-2.18495	-1.01354	-0.0322487	2.47223	-1.2781	0.327652	-0.168748	1.0294	0.784526	-0.926779	-0.470515	1.45403	-0.535632	0.0957494	-0.169054	2.00827	0.503699
1	51	1	9	2.06388	1.21203	0.0563634	-0.299872	0.354117	-0.0897218	0.0495827	0.438128	2.05204	1.38281	0.732919	1.76861	1.44374	0.82707	0.511853	0.131586	0.914981	0.457038	1.43792	0.411356	-0.0644905	2.03491
1	51	2	9	0.0740915	-0.597126	-0.654035	-0.511249	-0.2684	1.19349	1.23587	1.13357	0.294158	1.56219	0.404911	-0.223454	-0.591711	0.709698	0.316146	0.317142	0.667103	0.0471303	0.852329	1.33473	-0.157466	0.784322
1	51	3	9	0.215646	0.738907	-0.377455	1.35257	-0.971965	0.504751	0.519454	0.513987	0.403929	-0.660948	0.873429	0.946199	0.233764	1.08204	1.68134	-0.212118	-0.363816	0.00596297	0.815937	2.11378	0.0892687	1.46265
1	51	4	9	0.296667	-1.33561	-0.602767	1.10681	-0.471548	0.198213	0.377	1.3499	-1.61802	-1.71259	-1.23403	-0.10579	0.0628659	1.30264	0.88954	0.18098	1.16995	0.864544	1.73937	0.56071	-0.0972257	1.79264
1	51	5	9	-0.0849569	-0.452382	1.78322	0.60284	0.0409605	-0.546669	-0.231121	-0.343278	1.56673	1.94123	1.9268	0.564523	-0.0486573	1.1514	1.64547	1.59756	-0.860033	0.984948	0.955124	2.30004	0.67513	-0.356856
1	51	6	9	0.75051	-0.363637	0.0796566	1.27487	-0.00260703	-0.204456	-0.163732	-0.2409	1.43624	1.78846	0.864624	2.18644	0.317021	0.399961	2.55366	1.38136	0.133746	0.349868	-1.43898	0.680944	0.538408	-0.0151814
1	51	7	9	2.07149	1.76933	-0.767681	1.2883	1.24901	2.03362	1.6963	0.981963	-0.236935	0.831137	1.6077	-0.809438	0.342635	0.328203	1.13749	0.959915	1.0631	0.958497	-0.279497	-0.526567	-0.977079	1.96539
1	51	8	9	0.688453	0.497394	-0.06011	0.427924	-1.09587	-1.17881	-0.165153	0.231649	0.240479	1.57558	3.27401	-0.330519	-0.713125	2.06573	1.33026	0.382194	2.00223	-1.27484	0.802171	1.44836	-0.798686	0.24768
1	51	9	9	-0.0272837	0.457181	1.98201	-0.323621	-2.1936	-0.797838	1.13956	0.639362	1.35731	0.910153	0.593431	0.939388	1.05258	-1.32928	0.269188	1.10272	-1.97172	1.41756	-0.0944423	0.454336	0.798613	0.633239
1	51	10	9	-0.848607	-0.415534	-1.0348	-0.204304	0.335334	-0.343376	-0.451865	0.517516	-0.0869504	0.476792	0.257606	-0.115196	-0.242626	1.02348	-0.598043	0.758515	-0.411179	1.01745	0.765538	0.585813	0.670212	-0.899139
1	53	1	9	1.56105	1.01195	3.65761	1.6812	1.10647	0.0559446	1.0682	0.582708	1.04124	2.79231	1.67233	1.30569	0.296894	0.742052	2.78753	2.6077	0.42336	1.40254	-0.441213	-0.00858851	0.866773	0.226885
1	53	2	9	0.37316	0.29788	1.20137	0.483831	-0.593403	0.522688	0.216164	1.05865	2.31758	1.4493	0.327975	-1.11851	-0.123322	3.48949	2.08464	0.0459953	0.309252	-0.228225	0.63641	-1.18502	1.04145	1.41377
1	53	3	9	1.04559	1.07432	1.98117	1.95691	0.876687	0.0214345	1.04427	0.522755	1.39482	0.885739	2.69437	-0.750436	2.93142	0.121447	1.67333	0.535379	-0.418243	-0.256737	0.130006	-0.522977	1.70594	0.63136
1	53	4	9	0.428193	0.702127	-0.567571	-0.695943	-0.354147	0.851999	0.817126	-0.0650672	-0.0623099	0.0574282	0.466926	0.876057	-0.523893	-1.31158	0.905259	3.64495	1.01816	1.43671	2.52366	1.87314	1.73655	0.0893867
1	53	5	9	0.823297	0.864426	-0.0923334	0.0590335	0.0794288	-1.18315	1.48161	2.26609	2.97697	1.42815	-0.786897	-0.226118	1.27927	2.37202	1.79544	0.290379	0.752382	-0.803571	1.30685	0.474525	2.74706	0.621747
1	53	6	9	0.942483	2.61336	0.837323	0.84032	1.71652	-1.19222	-1.26732	-0.692708	2.01408	1.77501	-0.0267162	0.870958	0.778586	1.16108	1.82985	2.68994	1.48609	-0.716936	-1.01686	0.879985	2.07021	2.30851
1	53	7	9	3.014	1.45657	1.61761	-0.643859	-2.0429	2.18199	0.295631	1.57571	1.7524	2.47365	0.334433	-0.193094	-0.584249	-0.242452	1.23426	2.34146	0.280263	-0.760762	0.834359	0.270238	0.57491	3.86509
1	53	8	9	0.832482	0.869354	1.47801	-0.0291304	-0.160308	0.384962	0.664981	1.55414	0.354323	-1.31024	-0.328853	0.60336	0.795567	2.23869	1.96161	0.202584	0.385611	-0.677043	0.530747	1.24735	0.956815	2.78199
1	53	9	9	-0.430827	2.02586	0.72887	1.88951	-0.618817	-1.42609	0.0617178	1.30444	2.33521	0.562972	0.807789	-0.797062	0.567033	2.64148	1.36359	0.953557	1.05417	1.23196	-0.910137	0.677764	2.26349	2.15955
1	53	10	9	1.99827	3.42481	1.63793	-0.207471	-0.352089	1.22778	0.968579	2.20117	1.26849	2.1966	0.24122	-0.551496	0.842182	1.99526	1.90109	0.728452	-0.0652344	-0.39163	2.02195	0.836448	2.50802	-0.705058
1	54	1	9	0.553329	-0.0415435	3.47796	1.33811	0.0408676	0.355074	-0.597826	1.60333	1.76244	3.32442	0.18503	1.90326	-0.788292	0.221688	0.991119	0.875725	-0.609797	0.8177	-0.0177852	-0.721189	0.863299	2.09452
1	54	2	9	1.40861	2.32868	0.421656	-0.0263991	2.04161	1.75792	-0.822751	0.368297	1.99022	2.50389	-1.51792	1.58635	0.306039	1.71783	2.03841	1.23207	-0.642022	-1.36234	1.06521	0.593648	1.03578	3.88673
1	54	3	9	0.349621	1.37985	2.1345	1.94373	2.69214	-1.08169	1.06686	0.58158	1.97167	1.79992	1.46032	1.37223	-1.52647	0.936319	0.746525	-0.998163	2.08104	-0.463152	1.67502	-1.38485	0.323702	0.699938
1	54	4	9	0.601796	1.22503	0.830068	-0.185352	-0.635253	0.371078	-0.585785	0.71496	0.326095	-0.380984	1.17497	-0.300679	-0.156465	1.89155	1.91747	3.89458	1.01674	0.474463	1.35112	0.918086	1.0736	0.636815
1	54	5	9	0.175953	1.68334	0.782768	0.51473	2.17298	-0.656524	-1.34135	1.41443	2.40438	1.34263	2.21489	1.49917	-0.351188	1.70988	0.463938	-1.49468	-1.03603	-1.81703	-0.854534	0.294179	0.604343	0.464497
1	54	6	9	-0.0032282	0.438249	0.637082	1.50153	0.655892	0.453306	0.452865	1.59411	0.84083	2.91215	2.02778	0.2019	-0.0807166	0.885758	-0.230518	-1.10698	-1.30812	-0.485207	-0.641109	1.56763	1.11838	0.163378
1	54	7	9	-0.108173	1.77618	-0.363784	-1.10757	-0.696708	-0.826566	0.56169	0.398487	-0.0995205	1.8063	3.38236	1.01945	0.86544	-0.310137	-0.0970537	1.62938	2.13892	-0.698123	0.420711	-0.917434	1.63917	3.15228
1	54	8	9	1.55488	3.3191	0.665144	-0.0948988	-1.6775	-0.431201	0.350447	1.49746	1.83845	-0.590078	-1.14769	0.818847	2.78317	0.836741	2.01094	1.19218	-1.49866	0.134782	-0.253725	0.996133	1.44571	1.41688
1	54	9	9	-0.99683	2.82655	2.14387	-0.117065	0.716208	-0.400838	-0.328109	-0.338947	-0.703238	2.11285	1.22253	-0.745489	0.639353	1.35926	1.0293	-0.236086	0.245223	0.17541	0.388068	0.839191	3.10378	1.23307
1	54	10	9	-0.0270693	3.17395	-0.0271557	0.645076	-1.36224	0.447357	-1.05423	0.955937	0.738803	2.03916	-0.0935582	-0.930534	0.581263	0.985878	-0.453861	0.906332	1.00258	-1.28708	0.594995	-0.304262	0.0786879	0.922673
1	55	1	9	1.01746	0.203508	0.871083	1.98922	3.17253	1.8621	-0.36715	-1.1705	0.92871	1.14602	0.637232	-0.498696	-0.39044	-0.556922	0.105496	3.34421	3.29729	1.92609	2.77381	-2.11802	-0.317126	2.67431
1	55	2	9	-0.0741876	-1.38251	0.17887	2.5286	0.208397	0.729821	-0.494407	0.755592	-0.348198	1.44338	2.08894	1.51284	0.817481	1.06214	2.33316	0.932358	2.39761	1.76113	-0.101958	-0.570946	0.546823	1.60865
1	55	3	9	0.385321	-0.214284	2.18015	1.11546	1.42787	-0.00551278	0.280831	2.46705	0.796014	1.64025	1.84375	1.56503	1.35809	2.18699	2.48908	3.58645	1.70939	0.301046	0.344105	1.61314	-0.00158182	2.48686
1	55	4	9	-0.769401	0.0991124	-0.33236	-0.410217	0.0260375	-1.21899	-1.39316	-0.593231	-1.30942	1.57306	0.983725	0.0749363	0.120549	-1.20589	1.9823	1.82741	3.26233	0.691639	1.81879	0.926274	1.5966	1.27375
1	55	5	9	1.0106	-0.469385	0.281848	1.33772	1.86441	0.297616	-1.98692	2.13341	1.19933	0.733498	1.22655	-1.1076	-0.121422	1.58711	2.64281	1.10886	2.54427	0.139172	-2.21177	0.880262	-0.21972	1.08579
1	55	6	9	-0.394497	1.10416	1.52342	-0.701409	0.943564	-0.00908464	-0.129222	1.43386	-0.883544	0.348603	2.97473	0.590971	1.31117	-0.231684	0.340391	-1.01088	0.269804	-0.173872	-0.750884	-2.04995	1.21526	0.237915
1	55	7	9	2.45707	2.42993	2.27582	2.7236	-0.25872	0.00678111	0.787188	1.16819	-0.860567	0.981689	1.42527	0.800904	0.696159	-1.03787	0.874821	1.23961	1.60915	1.46326	1.12533	1.51666	1.04223	-1.3412
1	55	8	9	-1.28093	0.814425	0.365571	2.96616	-0.225654	-1.13048	-0.464664	1.79949	-0.123488	0.373499	1.65484	0.515155	0.209959	2.60119	1.5245	1.01794	0.718664	-0.578265	0.00656815	1.43562	1.21862	0.383004
1	55	9	9	-0.878372	-0.565704	0.555565	2.44365	2.17732	0.22751	-1.01077	-0.191751	1.84322	3.1041	2.12431	-0.848273	0.978378	2.15018	1.85959	3.02703	1.5893	0.41073	0.0455212	1.8448	2.6149	1.6012
1	55	10	9	0.927247	-0.366077	1.61136	4.00287	-0.226178	0.580995	1.1016	1.0473	0.192401	0.639628	-1.20231	-0.912657	1.1232	2.17191	0.882518	1.42662	1.50486	0.678387	-0.873874	0.285333	3.24432	0.175594
2	36	1	1	2.92724	-0.0394457	1.50091	0.845448	-0.540801	0.429783	1.86953	-0.0802175	-0.355574	0.745861	1.09929	1.68268	1.9748	1.10743	2.93925	2.71513	0.759319	1.45727	0.885257	1.32235	2.72771	1.28498
2	36	2	1	0.133107	1.32002	1.26626	1.17475	0.60723	0.965854	1.18017	-1.61021	1.05303	-0.739924	0.00973554	0.566268	0.218273	1.30542	2.43926	4.26006	2.16978	1.89052	1.63767	1.67344	-0.0941898	0.0569707
2	36	3	1	0.938785	-2.1786	0.475666	0.337881	-2.17685	0.949223	1.02624	-0.120451	-1.042	0.230268	0.523806	2.72584	2.8736	2.60573	1.43478	0.240067	1.86849	2.17821	2.16472	1.21689	0.599019	2.05519
2	36	4	1	-0.591392	0.234007	-0.697658	-0.980237	0.197966	1.15312	0.0569689	1.00939	-2.32464	1.20643	1.22118	0.829327	1.17411	1.88643	2.04657	1.73961	2.64746	1.06462	1.93314	1.02197	0.130819	0.457711
2	36	5	1	-2.94269	-1.4978	0.144897	-0.569487	-0.427758	-0.976144	0.291237	0.501555	-0.785679	0.87918	-0.891255	2.46787	0.82249	2.17506	2.80695	1.31386	1.8409	1.19076	0.792884	2.09797	0.88074	0.350143
2	36	6	1	-0.521244	-1.19563	-0.306466	0.0788445	0.880847	-0.529165	0.15356	1.32516	-1.7493	0.431497	0.894924	5.80364	2.80199	2.86276	2.34347	0.326787	0.749902	2.49583	2.18167	1.21563	0.526483	2.09283
2	36	7	1	-0.768668	-0.350229	-0.128205	-0.794012	0.784795	1.12093	-0.96208	-0.296522	0.437215	1.02048	-0.30983	1.80716	1.10965	3.76356	2.70228	1.64436	1.53924	0.831322	1.82517	0.0155622	1.16265	0.653238
2	36	8	1	0.117936	0.188246	-0.64836	0.287637	1.04886	0.241583	-1.50309	-1.99039	0.0759459	-0.889424	3.05898	0.682254	1.17544	1.60214	0.480282	2.94966	1.35206	0.852249	0.8868	2.20902	0.319574	1.09218
2	36	9	1	-0.06759	0.283932	1.05685	0.324095	1.05779	0.250455	0.311959	1.19418	0.938072	0.863601	1.22965	1.57083	2.9483	3.77708	1.72647	3.17984	1.30912	1.09711	1.43169	1.38112	0.0910853	2.48028
2	36	10	1	-0.22328	1.07522	0.332217	0.497664	-0.373212	0.0631911	-0.587175	0.691124	-0.0641283	-0.525779	1.52969	0.209021	4.14268	2.19545	2.19235	0.904613	0.677846	0.336145	0.830647	1.10327	0.302222	0.676183
2	36	1	2	1.9748	1.10743	2.93925	2.71513	0.759319	1.45727	0.885257	1.32235	2.72771	1.28498	1.62413	2.1157	0.946916	1.41598	-0.198208	0.910596	-0.459956	1.0577	1.39199	0.919582	0.11336	0.144291
2	36	2	2	0.218273	1.30542	2.43926	4.26006	2.16978	1.89052	1.63767	1.67344	-0.0941898	0.0569707	0.794591	1.92985	1.23159	0.439312	1.15361	0.740736	-0.179151	0.742983	0.83519	0.0354805	-0.986565	0.441284
2	36	3	2	2.8736	2.60573	1.43478	0.240067	1.86849	2.17821	2.16472	1.21689	0.599019	2.05519	-0.377495	1.12414	0.765968	1.23809	-0.532151	0.748619	-1.02358	-1.50251	0.625116	-0.956865	-0.651466	0.444872
2	36	4	2	1.17411	1.88643	2.04657	1.73961	2.64746	1.06462	1.93314	1.02197	0.130819	0.457711	1.11919	-0.406376	1.30058	1.68767	-0.674521	0.60368	0.356388	-0.444788	0.415424	-2.47049	0.2767	0.405553
2	36	5	2	0.82249	2.17506	2.80695	1.31386	1.8409	1.19076	0.792884	2.09797	0.88074	0.350143	2.03428	-0.334741	-0.0771342	1.18143	-1.34123	0.753675	-0.188787	-0.879633	1.25957	-1.34519	0.525628	2.41373
2	36	6	2	2.80199	2.86276	2.34347	0.326787	0.749902	2.49583	2.18167	1.21563	0.526483	2.09283	0.396206	0.521415	0.159514	0.30388	0.780312	1.06952	0.0373793	0.495704	-0.725995	-1.13367	1.03009	-0.636825
2	36	7	2	1.10965	3.76356	2.70228	1.64436	1.53924	0.831322	1.82517	0.0155622	1.16265	0.653238	0.128976	0.81762	0.466056	0.120626	0.519041	0.769988	0.583333	1.8001	-2.7344	-1.49968	-0.460584	-0.0902976
2	36	8	2	1.17544	1.60214	0.480282	2.94966	1.35206	0.852249	0.8868	2.20902	0.319574	1.09218	0.30991	-1.06927	0.670615	0.00701255	-0.0374761	-1.59071	0.160059	1.76998	-0.565377	-0.531246	0.0220288	1.24471
2	36	9	2	2.9483	3.77708	1.72647	3.17984	1.30912	1.09711	1.43169	1.38112	0.0910853	2.48028	1.34755	1.63098	1.94389	1.47394	1.09211	0.583293	1.25306	1.12212	0.681433	-0.0992785	1.243	0.679071
2	36	10	2	4.14268	2.19545	2.19235	0.904613	0.677846	0.336145	0.830647	1.10327	0.302222	0.676183	-0.173609	1.52543	-0.311412	0.271455	-0.335664	-1.04857	0.989158	0.0455796	2.16737	2.24656	0.236385	0.807038
2	36	1	3	0.946916	1.41598	-0.198208	0.910596	-0.459956	1.0577	1.39199	0.919582	0.11336	0.144291	1.42762	-0.799391	1.91806	-0.331674	-0.0824068	1.23655	1.23741	0.474431	-0.947092	-0.399821	1.79618	0.953895
2	36	2	3	1.23159	0.439312	1.15361	0.740736	-0.179151	0.742983	0.83519	0.0354805	-0.986565	0.441284	1.1154	0.939394	0.857674	-0.608381	1.38887	0.590068	1.36965	0.571923	-0.503368	2.19378	0.761624	-0.0935597
2	36	3	3	0.765968	1.23809	-0.532151	0.748619	-1.02358	-1.50251	0.625116	-0.956865	-0.651466	0.444872	0.594021	-1.08477	1.85472	0.987978	0.778956	-0.10734	0.699345	0.531888	1.43551	-0.332996	0.247765	-1.12242
2	36	4	3	1.30058	1.68767	-0.674521	0.60368	0.356388	-0.444788	0.415424	-2.47049	0.2767	0.405553	0.0725326	0.26542	1.49504	-0.0310296	0.947608	-0.527673	0.451611	0.666292	-1.87369	1.36817	1.60916	0.409759
2	36	5	3	-0.0771342	1.18143	-1.34123	0.753675	-0.188787	-0.879633	1.25957	-1.34519	0.525628	2.41373	0.677777	0.424684	0.952471	2.24749	-0.569021	-1.96255	-0.585067	-0.090813	0.19795	0.278032	0.400126	1.09976
2	36	6	3	0.159514	0.30388	0.780312	1.06952	0.0373793	0.495704	-0.725995	-1.13367	1.03009	-0.636825	1.73345	-1.30623	0.0746414	-0.889232	-1.01865	0.176603	-0.545929	0.185619	0.856036	0.345756	-1.69759	0.0368964
2	36	7	3	0.466056	0.120626	0.519041	0.769988	0.583333	1.8001	-2.7344	-1.49968	-0.460584	-0.0902976	-0.0604954	-0.932087	1.78398	-1.46222	1.431	1.37047	-0.13071	1.25441	1.0843	-0.405185	0.622901	1.06024
2	36	8	3	0.670615	0.00701256	-0.0374761	-1.59071	0.160059	1.76998	-0.565377	-0.531246	0.0220288	1.24471	-1.64119	0.597707	-0.66099	-0.951575	0.145245	0.349257	-1.25712	1.16581	-0.83522	0.795426	-0.00585648	-0.424918
2	36	9	3	1.94389	1.47394	1.09211	0.583293	1.25306	1.12212	0.681433	-0.0992785	1.243	0.679071	-0.370322	-1.93765	1.71856	2.50887	0.0951393	1.57327	-1.58745	-1.1349	1.15242	0.479288	0.763867	0.803889
2	36	10	3	-0.311412	0.271455	-0.335664	-1.04857	0.989158	0.0455796	2.16737	2.24656	0.236385	0.807038	-0.76951	0.410361	0.951729	0.566946	1.87353	-0.56632	3.02017	1.01773	-0.467128	1.33828	0.557105	-0.160193
2	36	1	4	1.91806	-0.331674	-0.0824068	1.23655	1.23741	0.474431	-0.947092	-0.399821	1.79618	0.953895	2.24465	1.95241	1.01085	0.0205436	0.965443	0.988516	0.312845	-0.212329	1.74607	1.11315	0.948499	0.0199072
2	36	2	4	0.857674	-0.608381	1.38887	0.590068	1.36965	0.571923	-0.503368	2.19378	0.761624	-0.0935597	-0.655433	0.956577	0.20073	-0.158052	0.351514	0.151044	0.814773	1.2994	0.3591	1.94349	1.40038	-0.745112
2	36	3	4	1.85472	0.987978	0.778956	-0.10734	0.699345	0.531888	1.43551	-0.332996	0.247765	-1.12242	1.33671	-0.311964	0.542642	0.447434	1.35672	1.74391	0.534181	1.2078	-1.15438	3.10857	1.69639	1.89035
2	36	4	4	1.49504	-0.0310296	0.947608	-0.527673	0.451611	0.666292	-1.87369	1.36817	1.60916	0.409759	-1.10027	-0.0924198	2.4368	1.82599	0.244451	2.8273	0.524243	-1.26933	-0.387019	0.540275	0.161469	-1.09392
2	36	5	4	0.952471	2.24749	-0.569021	-1.96255	-0.585067	-0.090813	0.19795	0.278032	0.400126	1.09976	0.349947	0.852625	0.649041	-0.0743862	-0.720308	0.428452	-0.348481	1.09816	-1.21627	-0.404236	0.0120824	-0.083504
2	36	6	4	0.0746414	-0.889232	-1.01865	0.176603	-0.545929	0.185619	0.856036	0.345756	-1.69759	0.0368964	1.06173	-0.0402447	0.542181	-1.01746	0.178315	-0.421598	1.49627	0.517581	-0.375081	0.778533	0.0208263	0.396662
2	36	7	4	1.78398	-1.46222	1.431	1.37047	-0.13071	1.25441	1.0843	-0.405185	0.622901	1.06024	0.0629622	0.203403	0.67355	-1.0989	-0.491815	-0.112711	-1.77579	0.0461584	-0.0495433	0.00814629	-0.218001	0.83506
2	36	8	4	-0.66099	-0.951575	0.145245	0.349257	-1.25712	1.16581	-0.83522	0.795426	-0.00585648	-0.424918	0.323503	-1.80328	0.9091	-0.140368	-2.02302	1.60726	-1.0602	-0.413473	0.515462	1.7018	-0.503907	-1.81029
2	36	9	4	1.71856	2.50887	0.0951393	1.57327	-1.58745	-1.1349	1.15242	0.479288	0.763867	0.803889	0.484237	0.725692	0.114258	-0.22854	-0.588125	1.82443	-0.129687	1.02411	1.64878	-0.0666677	1.64027	0.677364
2	36	10	4	0.951729	0.566946	1.87353	-0.56632	3.02017	1.01773	-0.467128	1.33828	0.557105	-0.160193	0.4901	-0.926368	-0.805527	-0.63738	-1.9659	0.716933	0.997575	0.111172	-1.88004	-0.66513	-0.959936	1.52004
2	36	1	5	1.01085	0.0205436	0.965443	0.988516	0.312845	-0.212329	1.74607	1.11315	0.948499	0.0199072	2.95089	2.3262	2.56124	0.543276	1.53888	0.225619	1.52146	1.4414	1.08543	-0.00379387	0.918842	-0.0778306
2	36	2	5	0.20073	-0.158052	0.351514	0.151044	0.814773	1.2994	0.3591	1.94349	1.40038	-0.745112	1.13438	-0.499048	-1.03316	-0.0769812	-0.435641	0.378919	-0.0655524	-0.152753	-1.43261	0.554595	0.501396	0.230437
2	36	3	5	0.542642	0.447434	1.35672	1.74391	0.534181	1.2078	-1.15438	3.10857	1.69639	1.89035	-0.455391	-1.18603	1.4094	2.64701	0.141497	1.10278	-1.11027	0.0533638	0.463068	0.302194	-0.150893	-0.031816
2	36	4	5	2.4368	1.82599	0.244451	2.8273	0.524243	-1.26933	-0.387019	0.540275	0.161469	-1.09392	0.743948	2.65993	0.480633	0.246588	0.0464186	-0.434791	0.734585	0.258418	-0.49264	1.41156	0.956715	0.402614
2	36	5	5	0.649041	-0.0743862	-0.720308	0.428452	-0.348481	1.09816	-1.21627	-0.404236	0.0120824	-0.083504	-0.00929982	0.457241	-0.921573	-1.03226	0.0705823	1.68729	-0.633483	-0.475128	-0.188259	0.240609	0.623349	0.180325
2	36	6	5	0.542181	-1.01746	0.178315	-0.421598	1.49627	0.517581	-0.375081	0.778533	0.0208263	0.396662	0.752178	0.250447	0.32391	1.16694	-0.113782	2.22399	-0.208253	-0.912758	-0.378077	0.351375	0.15331	0.964511
2	36	7	5	0.67355	-1.0989	-0.491815	-0.112711	-1.77579	0.0461584	-0.0495433	0.00814629	-0.218001	0.83506	0.309153	-1.94865	-1.44516	0.504503	0.754028	-0.662036	0.928242	-0.339262	-0.946341	1.38514	0.8046	-0.612011
2	36	8	5	0.9091	-0.140368	-2.02302	1.60726	-1.0602	-0.413473	0.515462	1.7018	-0.503907	-1.81029	-0.0828744	-0.212753	1.13967	-0.0125636	0.2162	0.337175	1.17844	1.15828	-0.206073	-0.21053	0.399201	0.232247
2	36	9	5	0.114258	-0.22854	-0.588125	1.82443	-0.129687	1.02411	1.64878	-0.0666677	1.64027	0.677364	-0.49607	1.18653	0.278734	-0.546867	2.10193	0.426021	0.805241	0.869627	0.167958	-0.860729	0.50186	-0.884909
2	36	10	5	-0.805527	-0.63738	-1.9659	0.716933	0.997575	0.111172	-1.88004	-0.66513	-0.959936	1.52004	-0.407846	0.376313	0.994527	-1.55297	0.0285394	-1.78745	0.580418	-0.269884	0.251388	-0.0584114	1.10477	0.769447
2	36	1	6	2.56124	0.543276	1.53888	0.225619	1.52146	1.4414	1.08543	-0.00379387	0.918842	-0.0778306	1.63418	0.721256	2.11182	-0.426959	-0.337464	0.110167	0.93063	-0.349385	-1.38741	2.14098	-0.395839	1.51149
2	36	2	6	-1.03316	-0.0769812	-0.435641	0.378919	-0.0655524	-0.152753	-1.43261	0.554595	0.501396	0.230437	0.617697	1.05639	1.08078	1.96674	0.651075	-0.356199	0.00403755	1.61074	-2.37774	0.713058	-0.123047	-0.580912
2	36	3	6	1.4094	2.64701	0.141497	1.10278	-1.11027	0.0533638	0.463068	0.302194	-0.150893	-0.031816	0.634104	-1.63229	0.686715	0.0995279	0.377523	2.84119	0.395204	1.23666	-0.837514	1.37686	-0.643584	-0.55231
2	36	4	6	0.480633	0.246588	0.0464186	-0.434791	0.734585	0.258418	-0.49264	1.41156	0.956715	0.402614	-0.605403	0.633427	0.982941	0.47807	-1.28676	-1.5028	-0.236187	-0.964325	0.0651456	0.996964	0.711289	0.715843
2	36	5	6	-0.921573	-1.03226	0.0705823	1.68729	-0.633483	-0.475128	-0.188259	0.240609	0.623349	0.180325	0.0109401	-0.318577	-0.0995628	0.23156	1.22017	-0.153204	-0.824136	0.196353	1.32151	3.33372	1.96856	1.15483
2	36	6	6	0.32391	1.16694	-0.113782	2.22399	-0.208253	-0.912758	-0.378077	0.351375	0.15331	0.964511	0.997067	0.419215	1.02006	0.629452	-0.211378	0.583724	-0.138908	-0.554596	-0.416111	0.796181	1.25782	1.11318
2	36	7	6	-1.44516	0.504503	0.754028	-0.662036	0.928242	-0.339262	-0.946341	1.38514	0.8046	-0.612011	-0.651668	1.40183	-0.834047	1.1166	-0.794071	0.938196	-0.330197	0.915415	0.616105	0.178241	0.290671	0.362059
2	36	8	6	1.13967	-0.0125636	0.2162	0.337175	1.17844	1.15828	-0.206073	-0.21053	0.399201	0.232247	-0.901613	-0.234221	-0.422153	0.0279029	-0.561834	1.47447	0.933491	0.83101	-0.126548	0.156898	-0.694942	0.156894
2	36	9	6	0.278734	-0.546867	2.10193	0.426021	0.805241	0.869627	0.167958	-0.860729	0.50186	-0.884909	-0.0621199	0.502759	-0.0236192	0.372651	0.290523	0.93187	0.804618	1.85163	2.4563	2.33573	1.0225	1.57966
2	36	10	6	0.994527	-1.55297	0.0285394	-1.78745	0.580418	-0.269884	0.251388	-0.0584114	1.10477	0.769447	1.88178	-0.119113	0.159992	0.906055	1.61842	1.35131	0.902674	-0.614532	-0.0559601	-0.193318	-0.185566	0.504924
2	36	1	7	2.11182	-0.426959	-0.337464	0.110167	0.93063	-0.349385	-1.38741	2.14098	-0.395839	1.51149	2.28615	-0.360732	1.60768	2.05742	2.84227	0.0566964	1.81979	1.10347	1.34402	-0.750882	0.731901	0.533827
2	36	2	7	1.08078	1.96674	0.651075	-0.356199	0.00403755	1.61074	-2.37774	0.713058	-0.123047	-0.580912	0.0985199	0.495384	-0.682177	0.403206	1.11153	-0.591337	0.369288	0.507518	1.44891	0.448706	-1.43707	-2.06393
2	36	3	7	0.686715	0.0995279	0.377523	2.84119	0.395204	1.23666	-0.837514	1.37686	-0.643584	-0.55231	-1.05265	-0.194491	-0.0118061	2.52998	-0.0534833	1.11223	1.01326	0.807488	-0.520937	-1.2529	0.454727	-1.34342
2	36	4	7	0.982941	0.47807	-1.28676	-1.5028	-0.236187	-0.964325	0.0651456	0.996964	0.711289	0.715843	-0.42308	-0.775131	1.06474	-0.808495	0.151701	-0.493575	-0.0663037	0.472962	-0.49037	-0.449253	-1.69062	-0.65048
2	36	5	7	-0.0995628	0.23156	1.22017	-0.153204	-0.824136	0.196353	1.32151	3.33372	1.96856	1.15483	1.29312	2.7855	1.92553	1.83588	2.32434	1.85841	1.29673	1.27341	1.57339	-1.31716	-0.371459	-0.720473
2	36	6	7	1.02006	0.629452	-0.211378	0.583724	-0.138908	-0.554596	-0.416111	0.796181	1.25782	1.11318	-0.192438	0.517069	-0.0934498	0.115256	0.4929	1.57238	0.991649	0.541479	0.578302	1.20654	2.10309	1.25636
2	36	7	7	-0.834047	1.1166	-0.794071	0.938196	-0.330197	0.915415	0.616105	0.178241	0.290671	0.362059	0.317073	-1.3119	-1.99523	0.438188	1.10004	0.486457	0.945518	-0.490145	-0.381723	-0.298982	0.0103068	1.48062
2	36	8	7	-0.422153	0.0279029	-0.561834	1.47447	0.933491	0.83101	-0.126548	0.156898	-0.694942	0.156894	0.333568	0.399297	-0.5734	-0.965607	-0.368738	0.788765	0.395642	-0.209547	-0.209476	0.757209	-1.02802	1.14574
2	36	9	7	-0.0236192	0.372651	0.290523	0.93187	0.804618	1.85163	2.4563	2.33573	1.0225	1.57966	3.18716	1.45957	2.34175	0.612062	2.88605	1.45863	1.5999	0.887177	1.07727	0.939893	0.557412	0.428419
2	36	10	7	0.159992	0.906055	1.61842	1.35131	0.902674	-0.614532	-0.0559601	-0.193318	-0.185566	0.504924	-0.1356	-1.20336	-0.741674	1.19244	1.22738	2.69674	1.34633	1.26697	1.08709	1.42519	0.677189	1.10086
2	36	1	8	1.60768	2.05742	2.84227	0.0566964	1.81979	1.10347	1.34402	-0.750882	0.731901	0.533827	0.399567	-0.919695	-0.396344	-0.649594	1.12313	0.69433	0.203437	1.23131	-0.313995	1.46098	-0.10112	-0.335502
2	36	2	8	-0.682177	0.403206	1.11153	-0.591337	0.369288	0.507518	1.44891	0.448706	-1.43707	-2.06393	0.104482	0.114579	0.905996	0.408676	0.475306	0.834725	-0.15053	0.385223	1.5397	-1.46548	0.282775	1.28996
2	36	3	8	-0.0118061	2.52998	-0.0534833	1.11223	1.01326	0.807488	-0.520937	-1.2529	0.454727	-1.34342	-0.687542	-2.64424	2.02232	1.22739	0.434375	1.09435	0.796322	1.01525	-0.552192	0.0651694	-0.576175	1.417
2	36	4	8	1.06474	-0.808495	0.151701	-0.493575	-0.0663037	0.472962	-0.49037	-0.449253	-1.69062	-0.65048	-0.180782	0.283008	-0.69107	-0.0767434	-1.34416	0.659252	-1.17393	-0.475799	0.534165	-0.465195	0.188785	-0.187119
2	36	5	8	1.92553	1.83588	2.32434	1.85841	1.29673	1.27341	1.57339	-1.31716	-0.371459	-0.720473	0.317461	1.11687	0.583267	0.342217	0.290846	3.04942	0.977499	0.212462	-1.57515	0.165424	1.88575	0.800884
2	36	6	8	-0.0934498	0.115256	0.4929	1.57238	0.991649	0.541479	0.578302	1.20654	2.10309	1.25636	0.00844654	-0.96897	0.882398	-0.119931	-0.0809824	1.73123	1.38276	1.4348	0.0319673	1.10241	1.09512	0.861563
2	36	7	8	-1.99523	0.438188	1.10004	0.486457	0.945518	-0.490145	-0.381723	-0.298982	0.0103068	1.48062	0.162783	-0.739964	-1.85352	0.13343	-0.607737	-0.797894	0.876408	1.1167	0.205956	0.865975	1.24136	1.68005
2	36	8	8	-0.5734	-0.965607	-0.368738	0.788765	0.395642	-0.209547	-0.209476	0.757209	-1.02802	1.14574	-0.245704	-1.36724	-0.494007	-1.84751	0.37323	1.84645	-1.08515	-0.19918	1.40045	0.550221	-0.0543234	-0.853548
2	36	9	8	2.34175	0.612062	2.88605	1.45863	1.5999	0.887177	1.07727	0.939893	0.557412	0.428419	0.573481	2.13922	0.887748	1.05836	1.39023	0.215234	0.604967	0.299951	0.356718	2.57329	1.57	1.83735
2	36	10	8	-0.741674	1.19244	1.22738	2.69674	1.34633	1.26697	1.08709	1.42519	0.677189	1.10086	0.428313	-0.246911	1.73067	-0.127144	0.34343	-0.694907	-0.916369	-0.470475	-0.382746	1.4123	-0.371621	-0.172004
2	36	1	9	-0.396344	-0.649594	1.12313	0.69433	0.203437	1.23131	-0.313995	1.46098	-0.10112	-0.335502	0.251774	0.063636	0.726326	-0.26925	-1.02204	3.48336	0.116453	0.439978	0.875935	1.28626	1.78458	1.99721
2	36	2	9	0.905996	0.408676	0.475306	0.834725	-0.15053	0.385223	1.5397	-1.46548	0.282775	1.28996	0.699173	0.0872763	0.230702	-0.664999	0.987868	-0.57208	-2.26086	0.583664	-0.12384	0.479867	-0.0293368	-0.190175
2	36	3	9	2.02232	1.22739	0.434375	1.09435	0.796322	1.01525	-0.552192	0.0651694	-0.576175	1.417	1.63771	0.711973	-0.0581673	-0.365214	0.772997	-0.273527	0.876168	-0.789685	-0.277536	0.58341	0.261755	0.294315
2	36	4	9	-0.69107	-0.0767434	-1.34416	0.659252	-1.17393	-0.475799	0.534165	-0.465195	0.188785	-0.187119	-1.02951	0.0151642	1.08268	1.16236	-1.93019	2.02688	1.40272	1.87065	1.04307	0.0923812	1.22529	1.30944
2	36	5	9	0.583267	0.342217	0.290846	3.04942	0.977499	0.212462	-1.57515	0.165424	1.88575	0.800884	-0.163445	-0.0957557	-0.736874	0.242017	0.626484	0.157384	2.33753	0.4933	1.48381	-0.006792	1.8719	-0.982078
2	36	6	9	0.882398	-0.119931	-0.0809824	1.73123	1.38276	1.4348	0.0319673	1.10241	1.09512	0.861563	0.604059	-0.225809	0.844413	-0.944213	-0.0938064	1.14068	0.570548	1.64499	0.92196	0.0748108	-0.0469517	-0.475053
2	36	7	9	-1.85352	0.13343	-0.607737	-0.797894	0.876408	1.1167	0.205956	0.865975	1.24136	1.68005	1.85835	-0.384853	0.242777	0.804592	-1.12603	1.32289	0.841011	-0.359708	2.4144	0.293462	1.32894	-0.722878
2	36	8	9	-0.494007	-1.84751	0.37323	1.84645	-1.08515	-0.19918	1.40045	0.550221	-0.0543234	-0.853548	0.410274	0.959002	0.633535	0.660899	-0.0382204	1.41743	0.0497716	-0.318542	1.26571	-0.191755	2.05215	0.437064
2	36	9	9	0.887748	1.05836	1.39023	0.215234	0.604967	0.299951	0.356718	2.57329	1.57	1.83735	0.725778	-0.742106	0.0943753	1.62829	-0.00983573	1.15142	1.41602	0.908393	-0.446499	-1.06842	0.880569	1.74867
2	36	10	9	1.73067	-0.127144	0.34343	-0.694907	-0.916369	-0.470475	-0.382746	1.4123	-0.371621	-0.172004	-0.331976	0.613639	-0.288662	-0.893356	-0.673541	0.0105086	-0.646018	-0.0975181	-1.04075	-1.04211	2.28179	0.762215
3	1	1	1	1.83112	2.15051	0.964157	3.14284	-0.338721	-1.34864	0.101672	-0.47757	-0.0439902	0.621838	0.409673	-1.09439	1.03681	0.715051	-0.586565	-0.637839	1.07759	1.37402	0.389639	0.610993	1.52325	0.428407
3	1	2	1	0.863952	1.28591	1.02204	0.695517	-0.319967	1.37812	-0.971247	-0.165597	-1.56257	0.556604	-0.558412	-0.295071	1.70146	-0.455936	1.09734	-0.552569	1.64103	-0.114508	0.786115	1.02499	0.450617	0.195389
3	1	3	1	0.677651	-0.632875	-0.680911	1.73536	0.0247925	-0.560368	-0.57042	0.415993	0.872303	-0.162961	-0.183924	-0.326697	0.398173	0.726612	0.610422	-0.207819	-1.47407	-0.685665	-0.459041	-0.230478	0.489023	2.11948
3	1	4	1	-0.81833	0.0487238	2.79227	0.647947	2.08158	-1.10458	-0.530175	0.726576	-2.16716	-0.490704	0.0855802	1.75099	0.856179	-0.465423	-0.76606	-0.828338	0.243553	1.78792	0.997056	0.338666	-1.41472	-1.18335
3	1	5	1	0.110099	0.27561	0.858729	-0.26464	-0.900787	-1.22032	0.517304	0.278413	-1.135	-0.286276	0.48777	1.59447	0.648623	-0.23681	1.43966	0.527558	-0.130756	2.12042	-0.886584	-0.349942	-0.444294	-1.19319
3	1	6	1	-1.35507	0.578892	-0.294556	-0.0182296	-0.546396	-0.482365	0.395345	-1.76768	1.28364	0.647688	0.274183	-0.594539	0.79699	1.43192	0.347991	0.593139	0.727795	-0.778985	0.529988	0.962346	-0.980161	1.83783
3	1	7	1	-0.7543	0.0717463	-2.2186	1.23099	1.35767	-1.03533	0.913336	0.2072	-1.12424	0.27884	0.752791	2.14296	1.39329	0.970197	0.197929	-1.45372	0.989231	-0.415652	0.420595	0.18578	-0.985353	0.967477
3	1	8	1	0.263359	-1.54872	-0.693004	-1.02182	-0.157979	1.78533	0.387323	1.00665	-0.0431697	0.908566	0.333156	0.968157	0.400588	0.328547	1.66323	1.88885	-0.600707	-0.490463	-0.886776	0.756702	1.16131	-0.0646965
3	1	9	1	0.655607	-0.307015	0.404252	-0.88528	0.481677	0.785954	-2.29443	-0.913826	-1.16093	-0.131773	-0.168728	1.24441	0.910547	1.07135	1.62044	-0.816817	0.194858	1.57868	0.0226253	1.98883	0.600196	2.33022
3	1	10	1	0.179608	-0.940043	-1.52614	-0.785961	-0.831279	0.623601	0.381443	-1.71818	-0.647936	-1.30291	0.334922	-1.04044	2.05386	0.928885	1.9084	0.458991	2.05408	1.04232	-0.774977	-1.35729	0.751487	0.838389
3	3	1	1	0.0692446	0.0925758	0.189927	-0.932967	2.21904	-0.455375	0.892141	0.411038	1.44337	1.81511	0.711249	0.969313	0.559863	0.882567	0.824893	0.682522	-0.363461	1.14945	0.029818	0.771803	-0.956538	-1.653
3	3	2	1	-1.49082	0.10402	0.664908	-0.716695	-1.7607	-0.28523	-0.878239	-1.73649	-0.742362	0.571005	-0.022857	0.617257	1.14662	0.275756	1.45583	-1.32392	-0.549324	0.771169	-0.30586	2.69851	2.45508	0.699239
3	3	3	1	-1.49472	-1.05858	-1.70665	-1.77833	0.788262	0.59161	0.179921	1.07194	2.0472	0.489629	1.10026	1.7976	0.605612	1.64075	0.469747	0.881594	0.113317	0.384027	-0.354559	-1.44557	0.61178	-0.103195
3	3	4	1	-0.720575	-0.449627	1.35001	-0.603928	0.0664816	-0.157864	0.0759341	-0.307865	-0.519743	2.16943	1.87503	-0.989582	2.20644	1.50402	0.994555	1.63713	0.986335	1.90211	-1.05213	0.913099	1.25352	-1.54505
3	3	5	1	2.59961	0.0467276	-0.146085	0.286944	-1.67988	1.23763	-0.471651	-1.26691	0.0431882	0.58104	0.345453	-0.481648	1.87176	1.87439	0.665795	-0.00593917	0.258934	1.12993	0.266419	0.0362411	-0.166342	-1.67966
3	3	6	1	0.640672	0.975983	-2.19305	0.424792	0.76762	0.58288	-0.989037	0.234352	-0.0656435	-0.495076	-0.396011	0.802599	0.341633	-1.39728	-0.441734	1.13717	0.559876	-1.54231	0.924742	0.913126	1.10393	1.93882
3	3	7	1	-0.230411	-1.21647	0.175609	-1.72187	-0.363849	-0.0268169	-1.34876	1.0175	0.774548	0.120776	1.60595	1.11921	0.968022	0.529496	1.04527	0.896236	-0.278265	-0.294927	0.887249	1.54349	-0.440894	-0.230178
3	3	8	1	-1.28235	0.411686	-0.641162	-0.0281342	-1.42298	-0.0260575	0.594606	0.491038	-0.113359	-0.512447	-0.146872	-0.36151	2.70718	0.61566	0.897159	-0.0871871	-0.100367	0.310785	0.233211	1.80335	0.275343	0.714504
3	3	9	1	0.336389	-0.461341	1.6364	0.624354	0.741268	0.96235	0.767652	-1.0615	1.18685	-0.662054	0.664253	-0.215294	3.00363	1.12774	2.48592	2.49313	0.475972	0.634552	0.504531	-1.17771	0.165281	-0.437737
3	3	10	1	-0.625642	0.157436	-1.20548	-0.624178	-1.01156	-0.039276	-0.918769	0.300789	-0.419426	0.620635	0.456229	-0.145288	0.44235	0.673884	1.34286	1.48831	1.26341	0.74318	1.90619	0.320813	-0.740895	-0.538646
3	4	1	1	0.380324	1.23122	-0.149671	1.21757	0.0297448	2.9454	1.04756	0.938069	1.02587	-0.805668	0.890922	0.552853	1.4527	0.0135911	0.411703	0.283058	1.60952	0.225939	2.39457	0.328408	1.79526	1.46949
3	4	2	1	-0.507471	0.899494	-0.903317	-0.366802	-0.761043	0.418743	-0.173854	-1.39453	-1.14055	-0.540452	0.81567	0.722366	-0.199055	1.13147	0.303528	1.34595	1.11768	0.570421	0.418533	-0.155786	0.556811	1.0168
3	4	3	1	-0.0379209	0.0501802	-0.0274808	0.586002	0.291294	-0.15616	-0.030426	-0.773978	0.385508	-0.409072	-0.647874	0.59681	0.484047	0.999963	1.65556	0.262014	0.600135	-0.76126	-2.24715	0.927819	-0.000804782	1.45378
3	4	4	1	-1.10023	-0.388954	0.533247	0.433321	-1.46331	0.265238	0.775719	0.0619866	0.250194	0.163202	0.970039	2.75089	2.09021	0.699166	1.00335	1.22829	1.82364	1.0172	-0.252267	-1.14153	1.17148	0.480402
3	4	5	1	1.35626	-0.783361	-0.888062	-1.49127	-0.714986	-0.392772	-0.363454	-1.88756	-0.171453	-1.23496	0.811552	1.54917	1.05187	2.42087	-0.479977	0.303973	1.49079	1.6928	-0.140829	0.681073	1.20214	0.885196
3	4	6	1	-0.755311	-0.762151	0.149048	0.390111	-0.863992	0.195723	0.348932	0.561282	0.106427	-0.0266721	-0.00467306	0.575472	2.75789	0.174257	0.191241	0.194578	-1.6943	1.05613	1.07195	0.482347	0.439467	0.571205
3	4	7	1	-1.70988	-1.04237	-0.450612	-1.33481	0.432433	-1.03305	-0.497051	-3.29374	-0.311819	0.560646	1.71645	3.02004	1.39668	1.56282	0.470967	0.189041	-0.80995	0.768186	-0.858715	-0.135099	0.515167	2.19783
3	4	8	1	-0.961482	-0.352324	-1.64175	-0.500564	-0.764424	-1.21012	-1.05699	-0.454029	0.162156	1.4157	1.08172	-0.473353	-0.767293	2.02315	0.404904	0.362659	1.44095	0.795501	0.697198	-0.154081	0.262717	1.96982
3	4	9	1	1.5394	0.363176	1.0701	-0.503811	-1.64427	0.629482	-0.0516229	-0.828244	0.899418	-0.756897	-0.774599	1.25673	2.05579	2.50985	0.571201	2.00933	1.21313	-1.83026	0.373002	1.81319	1.76398	1.61272
3	4	10	1	0.260154	-0.62222	-0.410009	1.36404	-2.45391	-0.457165	-0.352546	0.152328	0.0358809	-1.19578	-0.000243183	-0.362525	0.657468	1.92176	1.90731	0.913908	1.40607	-0.210212	0.52581	-0.310491	1.38358	0.0444728
3	10	1	1	-0.380468	0.821248	0.321113	-1.23357	-1.09128	-0.557148	-0.661719	0.225566	-1.27408	-0.798007	-0.928152	0.561714	-0.294818	1.89556	2.48069	1.94203	2.10189	2.17099	0.594932	2.23064	0.131302	1.39607
3	10	2	1	0.18826	0.197598	1.36897	0.462137	-0.286734	0.906354	-0.406299	0.731572	0.0891975	-0.400256	0.708723	2.62008	2.32232	1.40204	2.84527	0.430126	1.19838	2.7733	2.36864	0.805384	1.18585	0.75438
3	10	3	1	0.593215	0.432691	-0.0726998	0.267076	1.38469	0.0708839	1.05313	-0.0296062	-0.500723	-1.69325	0.389491	2.71677	2.7502	2.53048	1.06045	2.23261	-0.537133	1.40754	0.702781	1.87387	0.720714	0.634794
3	10	4	1	0.127356	-0.488484	-1.812	-0.760564	-0.940884	-1.17456	0.0705893	0.168596	1.01665	-0.5607	0.333981	0.449416	3.18128	3.95083	2.35958	1.81991	1.6995	0.278632	0.130128	-0.0115788	0.786886	-0.568654
3	10	5	1	0.705476	0.932148	1.17888	-0.826876	-0.210552	-0.414782	-0.675609	0.915972	-2.05189	-0.637697	-0.651677	1.36931	1.24562	0.406695	1.39013	2.89526	1.2604	-0.850562	-0.86102	1.2784	1.12107	3.21543
3	10	6	1	-1.95455	-0.416019	-1.35601	-0.684369	-0.339165	-0.491944	0.204067	-0.755212	0.191973	0.886016	2.53429	3.66109	1.54328	3.56654	3.03284	1.39662	-1.37334	2.1341	0.741737	0.214293	1.45133	1.67769
3	10	7	1	-1.65235	-1.21268	-1.26634	-0.264511	-0.118376	-1.06028	-1.0258	0.674354	-0.0607462	-0.298029	2.27581	3.43927	3.90475	1.77036	1.57622	0.427856	0.59018	0.0170396	1.19249	0.689742	0.77871	0.520691
3	10	8	1	0.200231	1.11532	-0.277712	-0.593623	-0.284777	-0.666506	0.361996	0.702315	-1.28383	0.0440324	1.92368	3.0686	3.32454	0.423637	1.47746	1.86457	-0.992118	0.775758	1.39437	-0.119542	0.151424	-0.974226
3	10	9	1	0.0142459	0.397856	-0.829474	1.07198	-0.35007	-1.1391	0.392059	1.08623	0.141306	1.02794	0.105012	1.71251	1.50903	1.72485	1.54556	0.513937	1.46729	-0.647524	0.369401	1.60545	0.176617	0.492925
3	10	10	1	0.475851	-0.23778	-0.10496	-0.0888664	-1.53638	0.960707	-1.57243	-0.721823	-0.281491	0.355276	1.11798	2.32314	0.703967	2.39069	1.04474	0.615808	-0.0173731	1.68792	0.902957	0.62807	0.378235	0.982824
3	11	1	1	1.81964	0.169449	2.07125	2.62495	1.1611	1.91796	1.6926	2.93491	0.416968	-0.883862	0.143627	1.24618	0.536652	0.499601	0.00337683	0.447248	1.88077	1.8205	0.120986	0.617368	1.2792	0.752268
3	11	2	1	1.07974	-0.387872	-1.10433	1.72453	-0.69892	-0.643188	-0.574607	1.04129	-2.02589	0.0585303	-0.0340028	-1.289	-0.144064	1.76322	-0.782093	2.10404	2.83007	-0.16094	1.50929	-0.263473	0.914571	2.02069
3	11	3	1	-0.678476	-0.266009	1.02796	-0.342384	0.34147	0.355322	1.38183	-0.520007	-1.99121	-0.274324	0.846774	-0.686842	0.372226	0.680968	2.40255	1.49379	0.16146	-0.899579	0.366323	-0.63069	-0.735047	-0.0108642
3	11	4	1	1.06611	1.9081	1.08614	0.839375	0.542507	0.725652	-0.901677	0.619712	-0.0513868	1.05845	1.04132	1.46365	1.35839	1.43122	-1.30884	-0.0286614	0.368115	-0.495735	1.39191	-0.75147	0.598527	1.29626
3	11	5	1	0.514362	-0.75775	0.307303	2.16835	-0.381874	-0.71582	-0.852434	1.66523	0.659259	-0.358142	1.70608	-0.736657	1.17901	0.412194	-0.802289	0.540452	0.550072	0.629854	-0.396124	-0.49261	0.448967	-1.17786
3	11	6	1	0.266456	-0.644484	0.731977	-1.6632	-0.305352	1.00254	0.266289	-0.412644	-1.00739	1.21657	0.259604	1.34485	0.590064	1.98953	1.57547	-1.2223	1.55542	-1.54005	0.942927	-1.29478	0.673433	-1.49391
3	11	7	1	-1.72005	-0.377133	-0.0917514	-0.376536	-0.822612	0.898799	0.340335	0.437435	0.85556	0.672758	-0.553783	3.12853	1.51859	0.801762	1.19716	0.317787	1.28092	0.583783	1.0805	1.56208	1.35583	-1.05831
3	11	8	1	-0.208138	-1.07484	0.338441	0.288759	-0.301642	-0.388752	-1.22286	-1.94236	-0.679653	-0.682792	2.13448	1.12184	1.11231	0.968248	1.32143	0.975284	-0.104447	0.453665	0.99688	-0.189417	0.0840548	-0.538441
3	11	9	1	-0.142602	-1.25657	-0.471768	0.693136	0.0400655	0.0326862	0.521253	0.102005	-1.5643	-0.153243	-0.602255	0.994035	1.05722	2.11757	1.1292	0.771604	0.435512	-0.777458	0.660964	2.23234	1.22681	-1.68073
3	11	10	1	-0.143133	1.11404	0.550052	0.563084	-2.16879	0.530571	-0.68171	0.0802093	-0.954035	0.994972	-0.534194	-0.590592	-0.0513545	1.27582	-0.00136631	1.04796	-0.255699	0.655775	-1.23075	-1.6475	0.671758	-0.176634
3	12	1	1	1.07629	1.5469	0.692766	2.92899	0.409292	0.532345	2.70908	1.1004	1.00825	2.33686	0.960333	0.0663803	0.816421	2.399	0.178797	0.866201	1.91676	2.5794	-0.0516947	1.2205	-0.283996	2.80456
3	12	2	1	-1.0299	-0.55855	-0.527596	-0.461945	0.636467	-1.36495	0.140868	-1.53979	-1.01529	-1.26267	0.494545	-0.126835	1.07532	0.60795	0.782232	1.32511	2.97356	2.20819	2.33481	-0.431805	2.3952	1.63073
3	12	3	1	-0.316688	-0.897732	-0.256919	-0.221436	-1.07726	-1.45827	-1.48293	-0.264774	-0.524884	-0.511676	-0.358661	0.190175	-0.171996	0.255571	2.59937	2.1405	0.944986	-0.105066	-0.554861	1.03836	1.67595	1.83008
3	12	4	1	1.14086	0.724568	-0.564935	0.662879	0.250395	-1.30978	0.114059	0.538612	-0.584885	-0.455883	1.6502	1.96461	1.69718	0.151327	0.0574055	1.92951	-0.663939	1.69064	1.63428	0.981815	0.716621	1.77919
3	12	5	1	-1.89906	1.63538	-0.724899	1.3878	1.20329	0.1766	-0.375307	1.35094	0.574136	-0.346023	0.297046	1.40343	1.99435	1.06427	2.30274	1.83348	0.085478	0.888301	0.381642	1.82952	1.86503	1.0492
3	12	6	1	-0.719739	0.535141	0.0190923	-0.612615	-0.355683	-1.65303	1.38194	-0.145263	-1.14364	-0.608064	-0.353285	1.95484	1.41577	1.24303	1.13933	0.706377	-0.0863925	-0.435217	2.32353	2.04457	-0.551835	0.346622
3	12	7	1	-2.56952	-0.299098	0.70447	0.709545	1.25065	0.60435	1.3489	0.425864	0.222392	-0.303884	1.17333	1.8755	2.14026	0.569029	0.693401	0.539277	2.32611	-1.00695	1.93758	1.01289	0.212403	0.112628
3	12	8	1	0.251586	-1.22617	0.517501	-0.0697959	-0.0197953	-1.89117	0.756581	-1.37144	0.628457	-1.73652	-0.258986	-0.66847	1.18085	1.07566	0.00690409	2.2953	1.91312	1.69986	0.520193	1.49982	1.88318	1.0285
3	12	9	1	-1.43784	-0.716068	0.0795778	-2.13103	0.524034	-0.149683	0.587679	-0.729863	0.255259	0.281181	-1.54911	1.29616	1.21815	2.75511	-0.216772	0.45099	0.0902812	-0.47487	0.768773	-0.0826365	1.57481	0.361844
3	12	10	1	0.113645	-0.347753	0.662091	-0.147175	0.929755	-0.341529	1.07088	1.31662	0.135972	-0.574749	-0.142343	0.581298	-0.0640997	1.07444	2.92273	1.81359	0.847998	-0.679335	-1.00999	0.448562	-0.246962	1.17536
3	13	1	1	-0.377182	-1.36534	-1.83022	0.315577	0.15208	1.07446	0.976308	0.138346	0.582257	-0.262545	0.0366049	-1.21843	-0.0397229	1.39267	-0.56957	0.593526	2.86631	2.63733	1.31039	-1.31469	2.07649	-2.08213
3	13	2	1	-0.298436	-1.44705	-1.58166	-1.09987	0.0761531	-1.44276	-0.163755	-0.0624364	-0.05785	-1.60043	0.164005	1.59738	0.341869	1.58686	-0.134536	1.39446	1.86724	2.39753	0.80576	2.88958	-1.08038	0.700339
3	13	3	1	-0.302573	0.31558	0.0332623	-0.672554	-0.900372	-0.389637	0.451204	0.176463	1.21553	-0.593589	-0.911232	-0.922372	0.255727	0.886304	1.01192	2.54594	1.57299	1.24521	0.554951	0.91942	0.0381487	1.40721
3	13	4	1	-1.90285	0.907332	-1.1437	-0.419844	1.0681	-0.395582	0.606235	-1.46586	0.205904	-0.479556	1.45957	1.13296	1.71562	2.16011	-0.721569	0.854862	-1.09723	0.246681	0.416172	-0.23822	0.49049	1.62489
3	13	5	1	1.38762	-1.60116	0.00736613	1.32422	-1.40979	1.01884	-1.89911	-0.483631	0.433898	-0.689607	-1.27797	2.00751	1.08868	1.70335	-0.455175	1.63995	1.03029	1.81189	-0.0888112	-0.227891	0.635647	1.6102
3	13	6	1	-0.750452	1.06891	-0.429406	-0.937511	-0.28108	-1.10066	0.406316	0.133095	1.04102	-0.198219	1.53851	0.625942	1.94541	0.765691	1.49518	1.13511	-0.115463	0.43511	-0.0707034	2.75153	0.136079	0.70726
3	13	7	1	-0.61503	1.10997	0.904462	0.145266	-0.436253	-0.380635	-0.84544	-0.733229	-0.220835	1.71033	-0.659107	-1.90062	1.83004	1.22446	1.7409	-1.02814	0.762994	-0.905163	-1.10452	0.777851	1.3885	0.193594
3	13	8	1	2.03541	0.0762159	0.213455	0.283237	1.04772	-1.07733	-1.06422	0.862683	-0.26138	-0.712594	0.280176	0.264955	-0.0480373	0.759222	-0.197632	0.729787	0.734738	-1.91687	0.949923	0.250501	-0.360052	1.49586
3	13	9	1	-0.999484	-0.692128	-0.783499	0.0998556	-0.501377	-0.797734	1.15579	1.2234	0.165887	-0.470659	0.818987	1.06815	-0.45379	0.300945	0.980219	0.143921	-0.0604318	-0.0268952	0.233155	1.36017	1.39544	-1.32661
3	13	10	1	0.544045	0.560183	-1.64586	-1.39115	0.133073	1.44004	-0.396762	0.377075	-0.161183	-1.08461	1.87701	0.506937	-1.04169	0.158073	1.37204	-0.224262	-1.24092	-1.95505	0.339624	-0.427187	-0.690206	0.790132
3	16	1	1	1.0323	0.314531	1.81628	3.60285	1.80837	1.83992	2.10882	1.07637	0.576545	-0.283332	0.544618	1.53478	0.528519	0.864919	0.853353	0.674991	2.92174	0.755399	1.08523	0.931775	1.59942	1.97707
3	16	2	1	1.09598	0.141649	-0.873747	1.08917	1.09175	0.933247	-0.0151013	-1.23038	-0.831438	-1.40437	2.8468	1.58807	0.479136	2.4358	-0.10859	-0.192556	0.77021	0.163629	0.875806	1.50391	1.50209	-0.510358
3	16	3	1	-0.372329	-0.504272	-1.93449	1.23841	-0.175555	-0.725955	-0.09875	-2.20267	-0.00309776	1.45257	1.35349	2.58029	1.24098	1.27571	1.26566	1.22833	0.287469	0.631425	-0.458815	0.950102	-1.72023	1.76653
3	16	4	1	-0.921142	1.28145	1.17621	0.650856	-1.45923	-2.21571	-0.142067	-0.294399	0.503849	-0.710714	-0.446667	0.839329	1.1242	0.512216	1.58299	0.913142	0.967497	0.676273	-0.317303	0.347424	-1.22082	-0.218935
3	16	5	1	-0.995339	-2.03019	0.896317	-0.673063	0.686193	0.253651	-1.66722	-0.330842	-0.705203	2.37349	0.4543	1.72439	2.73169	1.32066	-0.899276	1.72432	0.971729	1.32539	-0.277325	-0.0985732	-0.388236	0.653962
3	16	6	1	0.123575	0.00860633	0.564306	1.66049	0.926668	-1.78642	0.662181	0.562754	-0.869472	0.834417	1.56223	0.66534	3.06237	0.115769	1.46057	-0.0425297	1.06122	-1.00942	1.95339	2.03346	-1.02925	0.471825
3	16	7	1	-0.709601	1.13313	0.630437	-0.786203	-1.55409	0.0244784	-0.768451	-0.66288	0.156738	1.83407	1.30844	2.82933	1.26653	-0.373632	0.63797	1.83006	-0.103454	-0.666591	0.891808	1.01236	0.301528	0.317076
3	16	8	1	0.0565794	-0.413459	-1.68338	0.972042	1.29845	-0.194489	0.757867	-0.0786172	-1.63969	1.32318	2.85065	2.64484	1.97589	1.03792	2.14045	1.15725	2.00316	0.915708	-0.342771	0.354039	-0.564419	0.483028
3	16	9	1	-0.0479783	-0.244719	-0.0601921	0.899364	0.208497	0.120148	-0.588287	1.08784	-0.00555389	1.49952	0.32334	1.63829	2.15089	0.168296	1.55082	1.13874	1.90073	0.698955	-0.16145	-2.24183	-0.289652	-2.04606
3	16	10	1	0.101214	-0.659855	-0.619935	0.4943	-0.677067	-0.213412	-0.87907	0.0244203	-0.485156	-1.04007	-1.40945	0.976573	1.63555	0.596643	1.8676	0.850681	1.07995	-0.972275	0.553498	-0.686741	-0.11586	0.943615
3	17	1	1	-0.525266	-0.998884	0.258204	1.54974	1.21069	1.70161	2.09106	0.419445	-0.57275	1.53048	1.79339	-0.190473	0.677526	-0.593469	0.943041	-1.19293	1.15645	-0.679987	-0.131589	-0.0452858	0.357538	0.279951
3	17	2	1	-0.471106	0.136965	-0.363696	-1.36511	-0.142121	-3.3197	-0.358571	-0.814949	-0.136299	1.15528	0.812391	1.47443	-0.0182107	1.10945	-0.306057	1.56675	-0.583948	0.629575	1.53302	0.0700762	0.38656	1.81089
3	17	3	1	-0.279405	1.24716	-1.66533	0.745019	0.677373	-1.0205	1.60174	0.119183	-2.51087	1.09251	0.0666622	-1.04255	1.68448	1.32162	0.633409	2.47729	0.254214	-1.3049	2.49243	0.556987	1.46808	1.37169
3	17	4	1	-0.926095	1.87826	0.542034	0.666666	-0.214855	-0.584981	-0.324423	-0.917416	-0.793593	1.72264	-0.0307247	1.6003	-1.21346	1.45282	-0.0416911	0.559405	1.03705	1.43114	-0.131771	1.06856	0.97309	1.05566
3	17	5	1	0.6349	0.13229	-1.04513	-0.137647	1.14424	-1.06335	-0.947498	-0.262964	-0.46797	0.184368	-1.16362	-0.136739	1.98013	1.21079	2.48788	-0.834787	-0.165985	0.168634	0.148354	0.452099	0.158222	-0.249328
3	17	6	1	-0.483588	1.0094	0.646305	1.47727	-0.202342	-0.415782	1.3177	-1.08978	0.0679211	0.827321	-0.0918877	1.27246	0.677512	1.35983	0.99132	0.84456	1.14327	-0.313931	1.56631	0.13813	0.536714	2.11057
3	17	7	1	-0.0853489	-1.99059	-0.391062	-0.984335	0.198274	0.843422	-1.55476	-0.645962	-0.52646	-0.241788	-0.325698	0.227297	1.68114	-0.49578	-1.38071	1.03202	1.16782	1.43898	1.05489	0.353631	0.533293	1.44576
3	17	8	1	-0.476995	-0.22893	-0.255754	-0.571626	-0.891377	-2.07878	0.62497	0.324988	1.19547	0.369094	1.69315	-0.789243	2.14665	1.01294	2.40783	0.946383	-0.393104	-0.645592	1.53647	0.200915	-0.876425	-0.848026
3	17	9	1	0.656156	-2.64904	0.570651	0.54328	-0.812176	1.21615	-2.71124	-0.742892	-0.261585	-0.131096	1.78624	-0.0972541	2.3593	0.609218	1.55659	0.239936	0.612295	0.212982	0.410139	2.42207	0.496793	-0.827109
3	17	10	1	-0.435253	-1.72869	-1.82417	-1.31527	0.131918	-0.432437	-0.234911	1.27388	-0.770351	1.4662	0.739958	1.80286	0.764781	0.747532	1.52417	1.31048	0.92397	1.84647	-0.521749	1.70239	2.63668	1.06214
3	18	1	1	-0.841663	0.810059	-0.751749	0.279078	0.803083	1.76072	1.35192	0.94633	0.464854	0.229633	-0.176685	0.191786	0.145317	0.441878	1.16887	1.90029	1.60025	0.794913	-0.372762	1.01743	1.77337	1.58258
3	18	2	1	0.113359	-2.11158	-0.27978	0.473089	-0.95448	-1.08609	-0.524808	-1.00231	-1.72484	-0.0787285	-0.60455	-0.04469	-0.326605	0.285795	-0.00640209	0.190468	-1.41458	1.83687	0.518414	1.07494	-0.354377	2.84522
3	18	3	1	-0.828663	-0.159451	-2.3279	-1.19495	-0.0165959	-0.229732	-0.390844	-0.779421	0.0156155	-0.549988	1.14669	1.15555	-0.592336	1.8182	0.73823	0.610369	1.67777	1.48567	0.0369833	-0.110974	1.43004	1.60473
3	18	4	1	0.456708	1.13304	0.639096	0.611204	-0.264876	-0.476755	0.280097	0.090328	0.471313	2.19657	1.03854	2.39976	0.527028	0.447441	0.933506	0.486969	0.498807	0.0929052	0.0525855	0.965054	2.12392	-0.777997
3	18	5	1	1.54671	-1.51347	-0.841789	-1.74896	0.770598	-1.11453	-0.163803	-0.59039	-0.692464	-0.406244	1.34793	1.26439	0.38167	1.27491	-0.200211	0.139663	-1.52944	-0.374801	-0.492196	1.67615	2.9968	0.844723
3	18	6	1	0.731931	2.00768	0.394141	0.278629	-1.3648	-0.271705	-0.835538	1.27839	-0.20057	-0.423025	1.24012	2.14909	2.69519	1.05069	1.23757	-0.695125	-0.599219	0.621463	0.666334	2.9057	0.849588	-0.300094
3	18	7	1	0.719366	0.830228	-1.53734	-2.48267	-1.17707	-1.28284	-1.93424	-1.22096	-0.488231	1.34268	-0.153013	1.08165	1.34258	1.14213	0.0140152	-0.625146	0.0686045	0.915058	0.644436	0.973424	0.0471459	0.592984
3	18	8	1	-1.34483	-0.547431	0.321722	0.19169	1.20363	-0.0458682	-0.536935	0.960382	-0.93887	-1.09075	0.41801	-1.47569	0.926002	0.504281	1.38223	1.94963	0.66766	0.732188	-1.18657	0.303687	1.42374	2.2656
3	18	9	1	0.558133	0.434437	0.0380593	0.103689	0.526599	0.298862	0.325956	1.76313	0.0617978	0.354034	-1.45567	1.81794	1.6499	1.14545	1.36671	1.1955	1.61083	0.0197948	0.57727	1.99479	1.09344	-0.25944
3	18	10	1	0.191831	-0.392661	-2.51298	0.15316	0.613955	-0.157356	0.556537	-0.217192	-0.724957	0.424459	0.56981	1.00722	-0.602461	0.282206	2.1422	0.520277	-0.17785	0.491081	0.754603	0.36777	2.76537	1.29677
3	19	1	1	-0.704605	-0.737965	0.824866	-0.918236	-0.632721	-0.107793	0.757603	0.0190941	1.49701	0.0249925	1.59176	0.0487008	-0.448371	1.759	0.505427	1.61376	0.806755	-0.118531	1.29771	-1.00233	0.763205	1.29372
3	19	2	1	0.51644	1.6248	-0.901135	-0.177331	-0.274191	-0.536339	0.919903	0.425692	0.615301	-1.25181	-0.0634149	0.149314	-0.0837832	-0.5165	-1.99977	1.25217	-1.69877	0.962838	0.520384	-1.77085	-1.3842	1.19255
3	19	3	1	0.261759	0.578537	-0.523011	-1.82021	-0.924638	0.0710565	1.16946	0.296249	-0.417108	0.878325	-0.886382	-1.70336	0.320696	0.65383	0.768081	-0.777909	0.161672	0.490404	2.16444	1.2468	0.860828	1.95148
3	19	4	1	0.377153	0.129832	1.441	-0.486123	-1.73673	-0.229781	-0.0045139	-0.296605	-0.532628	-1.99202	-0.243639	0.21436	0.995875	1.20389	0.152267	0.777443	-0.276394	0.0916457	-0.8299	0.974856	0.284182	0.418727
3	19	5	1	-0.620874	-0.498446	-0.0753031	-0.386691	-1.36118	-0.0586852	-0.319537	-0.84258	-0.639928	-1.24348	-0.416294	2.20388	-2.63368	0.568464	2.93299	0.0164288	2.83854	0.342983	-0.580388	0.425196	0.943344	1.84561
3	19	6	1	-0.285694	1.65267	1.16779	-0.859766	0.310921	-0.131639	0.0212539	0.854204	-2.30292	1.09613	0.400769	1.00353	0.714091	0.153693	1.57215	0.542111	0.211907	0.214143	-0.924272	1.31443	0.299462	1.45366
3	19	7	1	-1.39716	-0.0579961	0.190658	0.671865	-1.27294	-0.533488	1.22285	0.0213663	-0.805908	0.0462115	2.03743	0.0150618	1.93682	0.731568	1.85602	1.09704	2.21421	0.614614	0.107221	1.16389	-0.40114	0.196554
3	19	8	1	1.51537	1.44657	1.14111	0.162092	-0.0269868	-1.90016	-0.693476	0.259369	0.248273	-1.84113	-0.434219	0.500519	-1.11088	-0.552738	2.45125	1.17896	0.772894	2.07985	1.40372	0.968077	-1.75437	1.11417
3	19	9	1	0.0299281	0.0388082	-0.756939	0.216378	0.394497	0.577181	0.78787	0.480983	-1.48437	0.393309	-1.33416	1.17732	1.67374	-0.305138	-0.275049	0.300113	0.177215	0.574144	-0.0346624	0.687702	-0.213199	-1.21814
3	19	10	1	0.280435	-0.216454	0.289856	2.80085	-1.76978	1.13417	0.795475	1.41793	0.850677	0.0980844	0.347312	0.260165	0.880175	2.09066	0.556075	0.570383	0.783908	1.03293	1.30196	-0.637635	-0.668132	1.87349
3	1	1	2	1.03681	0.715051	-0.586565	-0.637839	1.07759	1.37402	0.389639	0.610993	1.52325	0.428407	-0.661311	0.419514	-0.230327	0.875238	1.11529	1.96446	0.175061	0.0971314	-0.146246	-0.516673	0.584755	0.843823
3	1	2	2	1.70146	-0.455936	1.09734	-0.552569	1.64103	-0.114508	0.786115	1.02499	0.450617	0.195389	1.80038	0.189231	1.27415	1.74726	0.3858	1.11083	1.63088	-0.876522	-0.0697098	-1.38245	0.371313	1.39296
3	1	3	2	0.398173	0.726612	0.610422	-0.207819	-1.47407	-0.685665	-0.459041	-0.230478	0.489023	2.11948	0.0477307	0.568098	-1.25763	1.95533	0.532483	1.35494	0.155547	0.263763	-0.672499	0.583881	-0.879235	0.164649
3	1	4	2	0.856179	-0.465423	-0.76606	-0.828338	0.243553	1.78792	0.997056	0.338666	-1.41472	-1.18335	-2.02013	2.39013	1.76309	-0.0698913	-0.998	0.741682	1.63463	-0.643776	0.197684	-0.496203	-1.06085	0.35894
3	1	5	2	0.648623	-0.23681	1.43966	0.527558	-0.130756	2.12042	-0.886584	-0.349942	-0.444294	-1.19319	0.489029	0.0689392	0.115362	-0.287513	0.433647	-0.0016858	0.22597	0.817566	2.44876	2.82926	-1.89733	-0.609451
3	1	6	2	0.79699	1.43192	0.347991	0.593139	0.727795	-0.778985	0.529988	0.962346	-0.980161	1.83783	-0.507691	0.63964	-0.533492	1.71237	1.09155	0.846473	-1.51868	1.3022	-0.633865	-0.129927	1.53132	-1.41667
3	1	7	2	1.39329	0.970197	0.197929	-1.45372	0.989231	-0.415652	0.420595	0.18578	-0.985353	0.967477	0.553601	0.368008	-1.13538	-1.9866	-0.0941449	-0.356576	-0.192475	0.216442	1.43581	2.28534	3.00843	1.30997
3	1	8	2	0.400588	0.328547	1.66323	1.88885	-0.600707	-0.490463	-0.886776	0.756702	1.16131	-0.0646965	1.59661	0.482569	0.778032	0.398226	-1.13098	-0.264039	-2.18659	-1.05741	0.950097	0.874614	-1.55334	1.61009
3	1	9	2	0.910547	1.07135	1.62044	-0.816817	0.194858	1.57868	0.0226253	1.98883	0.600196	2.33022	1.82277	-0.867375	-0.0510161	0.324625	-0.111849	-0.047106	-0.53829	0.297309	-0.526006	0.168939	0.459564	0.376782
3	1	10	2	2.05386	0.928885	1.9084	0.458991	2.05408	1.04232	-0.774977	-1.35729	0.751487	0.838389	0.531648	0.932687	0.254521	0.344447	-0.992949	1.65371	0.0695147	1.57635	-1.38207	0.718192	1.22197	0.767271
3	3	1	2	0.559863	0.882567	0.824893	0.682522	-0.363461	1.14945	0.029818	0.771803	-0.956538	-1.653	-0.671739	-0.0328251	0.692611	1.11594	2.00669	1.37485	0.403176	1.08248	-0.208348	1.60585	1.5803	-0.447544
3	3	2	2	1.14662	0.275756	1.45583	-1.32392	-0.549324	0.771169	-0.30586	2.69851	2.45508	0.699239	0.958553	2.30264	0.943546	0.954049	0.320989	-0.491801	-0.142799	0.550746	-0.00570378	0.963147	0.916477	-0.268976
3	3	3	2	0.605612	1.64075	0.469747	0.881594	0.113317	0.384027	-0.354559	-1.44557	0.61178	-0.103195	0.591566	-0.0962954	-1.0622	0.940887	0.831995	1.03107	0.365871	0.128286	0.912461	0.0412793	0.270514	0.497473
3	3	4	2	2.20644	1.50402	0.994555	1.63713	0.986335	1.90211	-1.05213	0.913099	1.25352	-1.54505	1.74909	1.66372	1.20095	1.68467	0.53449	-0.0119233	0.770279	-1.42583	0.436816	-1.17305	-0.496125	-0.138052
3	3	5	2	1.87176	1.87439	0.665795	-0.00593917	0.258934	1.12993	0.266419	0.0362411	-0.166342	-1.67966	-1.05723	1.608	0.129854	0.26929	0.894293	-1.73203	0.0199725	-0.0956498	1.44922	1.55397	-2.05302	0.536665
3	3	6	2	0.341633	-1.39728	-0.441734	1.13717	0.559876	-1.54231	0.924742	0.913126	1.10393	1.93882	-0.0328117	0.696634	1.72377	2.54669	0.184776	0.174218	-0.84988	-0.26101	2.16468	1.6297	-0.191439	0.488531
3	3	7	2	0.968022	0.529496	1.04527	0.896236	-0.278265	-0.294927	0.887249	1.54349	-0.440894	-0.230178	-1.92175	1.39059	0.520987	-0.938113	-0.474509	0.610971	-0.300753	-0.321706	1.07207	0.174651	1.52336	1.6866
3	3	8	2	2.70718	0.61566	0.897159	-0.0871871	-0.100367	0.310785	0.233211	1.80335	0.275343	0.714504	0.552592	1.22987	-0.89191	-0.257434	0.151008	1.31851	-0.789449	0.783522	1.20606	1.90623	1.06233	2.49814
3	3	9	2	3.00363	1.12774	2.48592	2.49313	0.475972	0.634552	0.504531	-1.17771	0.165281	-0.437737	-0.821896	0.823711	0.348702	1.57141	-1.63953	-0.0812763	1.15903	2.83938	0.833488	0.793256	0.990472	0.641631
3	3	10	2	0.44235	0.673884	1.34286	1.48831	1.26341	0.74318	1.90619	0.320813	-0.740895	-0.538646	-0.772476	-0.631141	1.80407	1.41562	1.21497	0.265056	0.165438	0.890773	-1.28887	-0.998744	0.663848	1.07787
3	4	1	2	1.4527	0.0135911	0.411703	0.283058	1.60952	0.225939	2.39457	0.328408	1.79526	1.46949	-0.200528	0.994477	1.79078	2.32673	-0.604878	0.449525	1.06498	0.869398	0.806362	2.00411	0.81606	0.916277
3	4	2	2	-0.199055	1.13147	0.303528	1.34595	1.11768	0.570421	0.418533	-0.155786	0.556811	1.0168	2.58733	0.286111	1.99067	-0.419442	0.445936	-0.652905	0.0629246	0.266479	-0.15685	1.669	1.59069	1.54811
3	4	3	2	0.484047	0.999963	1.65556	0.262014	0.600135	-0.76126	-2.24715	0.927819	-0.000804782	1.45378	0.218425	1.01031	1.55901	0.447109	-0.334458	-0.175382	-0.257049	1.03381	-1.15774	1.18787	0.107909	-0.211825
3	4	4	2	2.09021	0.699166	1.00335	1.22829	1.82364	1.0172	-0.252267	-1.14153	1.17148	0.480402	1.1668	-0.672549	0.648001	0.994648	-0.572187	2.3682	1.64473	-0.651997	1.64684	0.841395	0.76074	-0.268464
3	4	5	2	1.05187	2.42087	-0.479977	0.303973	1.49079	1.6928	-0.140829	0.681073	1.20214	0.885196	0.877976	-0.846956	0.490606	1.90038	1.61083	-0.644921	0.485893	0.169816	-0.576939	0.90485	1.30686	-0.832068
3	4	6	2	2.75789	0.174257	0.191241	0.194578	-1.6943	1.05613	1.07195	0.482347	0.439467	0.571205	1.44962	1.97824	1.49361	0.230126	-0.960973	-1.07581	-0.756129	-1.27025	0.263169	0.338173	0.978421	-0.625656
3	4	7	2	1.39668	1.56282	0.470967	0.189041	-0.80995	0.768186	-0.858715	-0.135099	0.515167	2.19783	-0.529876	0.31108	-0.290005	1.12357	1.35054	0.187057	0.163227	-0.433724	-0.511093	1.87189	0.661682	0.968081
3	4	8	2	-0.767293	2.02315	0.404904	0.362659	1.44095	0.795501	0.697198	-0.154081	0.262717	1.96982	1.17356	0.671954	-0.349411	1.63396	1.12095	-0.438413	-0.360896	0.943231	-0.574951	1.02902	-0.66094	3.06403
3	4	9	2	2.05579	2.50985	0.571201	2.00933	1.21313	-1.83026	0.373002	1.81319	1.76398	1.61272	1.81248	-0.373203	1.16486	0.210871	-1.58892	-0.058517	-0.0040386	-0.139976	0.795706	2.40438	0.392857	0.500873
3	4	10	2	0.657468	1.92176	1.90731	0.913908	1.40607	-0.210212	0.52581	-0.310491	1.38358	0.0444728	1.08728	0.346875	-0.147166	0.612708	0.865	-0.818618	0.274333	-0.117788	-0.790644	-0.110526	0.334689	1.29545
3	10	1	2	-0.294818	1.89556	2.48069	1.94203	2.10189	2.17099	0.594932	2.23064	0.131302	1.39607	1.09113	0.817279	0.317623	0.786269	2.66617	2.37628	0.307257	0.694269	0.937572	1.28063	0.350846	1.38953
3	10	2	2	2.32232	1.40204	2.84527	0.430126	1.19838	2.7733	2.36864	0.805384	1.18585	0.75438	0.492875	1.95572	1.59852	0.599098	0.806467	1.5128	-0.152989	0.566754	0.521893	3.17942	-0.275025	0.0122033
3	10	3	2	2.7502	2.53048	1.06045	2.23261	-0.537133	1.40754	0.702781	1.87387	0.720714	0.634794	-0.0324202	-0.073908	0.820595	2.13587	-0.49255	-1.59079	1.05115	0.593964	0.289868	0.252681	0.479674	-1.30404
3	10	4	2	3.18128	3.95083	2.35958	1.81991	1.6995	0.278632	0.130128	-0.0115788	0.786886	-0.568654	0.330989	-1.27235	-0.961185	0.438627	0.534263	0.15334	0.548835	-0.0617465	0.438955	-0.0434989	1.03874	1.52146
3	10	5	2	1.24562	0.406695	1.39013	2.89526	1.2604	-0.850562	-0.86102	1.2784	1.12107	3.21543	0.856386	0.131271	3.2081	0.885981	0.109214	-0.581459	0.0381379	-0.85524	0.303552	1.50827	2.06272	0.389453
3	10	6	2	1.54328	3.56654	3.03284	1.39662	-1.37334	2.1341	0.741737	0.214293	1.45133	1.67769	1.03268	-0.920966	0.0534268	0.50686	1.50775	-1.32118	0.929823	0.557256	1.14301	0.830556	0.137554	0.32356
3	10	7	2	3.90475	1.77036	1.57622	0.427856	0.59018	0.0170396	1.19249	0.689742	0.77871	0.520691	0.719122	-0.722251	0.325824	0.910099	-0.291866	-1.14348	-0.684082	-0.405358	0.642116	-1.28776	0.00150201	1.87873
3	10	8	2	3.32454	0.423637	1.47746	1.86457	-0.992118	0.775758	1.39437	-0.119542	0.151424	-0.974226	0.416162	0.96206	0.622934	1.36388	-0.127646	1.01882	1.3735	0.6175	1.34463	1.95349	0.584735	0.228117
3	10	9	2	1.50903	1.72485	1.54556	0.513937	1.46729	-0.647524	0.369401	1.60545	0.176617	0.492925	1.10801	-0.301059	-0.951501	-2.63015	0.331757	0.618626	-0.664961	-0.854572	-0.0421721	1.15321	0.0669203	-1.41282
3	10	10	2	0.703967	2.39069	1.04474	0.615808	-0.0173731	1.68792	0.902957	0.62807	0.378235	0.982824	0.822908	-0.310023	1.84213	0.580737	-0.806167	0.234669	-0.0578706	2.25798	1.57273	0.933603	-1.33786	0.551866
3	11	1	2	0.536652	0.499601	0.00337683	0.447248	1.88077	1.8205	0.120986	0.617368	1.2792	0.752268	1.56566	1.83996	1.68272	1.31218	1.0791	-0.611316	0.735166	0.400945	0.312838	-0.308042	0.326894	-0.70537
3	11	2	2	-0.144064	1.76322	-0.782093	2.10404	2.83007	-0.16094	1.50929	-0.263473	0.914571	2.02069	1.38323	-0.0433046	0.898578	-0.308988	-0.756925	1.22349	1.02155	0.500858	-0.52328	0.124945	-1.04171	0.401562
3	11	3	2	0.372226	0.680968	2.40255	1.49379	0.16146	-0.899579	0.366323	-0.63069	-0.735047	-0.0108642	-0.289845	1.29418	0.290578	0.452208	0.358365	0.740718	-1.3409	-1.99157	0.386792	0.840397	0.717786	0.24163
3	11	4	2	1.35839	1.43122	-1.30884	-0.0286614	0.368115	-0.495735	1.39191	-0.75147	0.598527	1.29626	-1.81088	0.872092	-0.387562	0.807336	0.474112	1.62075	-1.2715	-1.79774	-0.788663	-0.40189	1.29247	1.29042
3	11	5	2	1.17901	0.412194	-0.802289	0.540452	0.550072	0.629854	-0.396124	-0.49261	0.448967	-1.17786	0.943491	1.15085	1.00078	-1.00855	0.279322	1.46994	-0.376526	0.00199998	0.244467	-0.125498	0.604861	0.174298
3	11	6	2	0.590064	1.98953	1.57547	-1.2223	1.55542	-1.54005	0.942927	-1.29478	0.673433	-1.49391	0.52807	0.872495	1.5705	-0.398298	0.593526	1.0258	-0.575336	0.25099	0.00407797	-0.969805	0.312621	1.24051
3	11	7	2	1.51859	0.801762	1.19716	0.317787	1.28092	0.583783	1.0805	1.56208	1.35583	-1.05831	-0.20325	-1.85344	-0.503589	-1.16919	2.24944	-0.791822	0.193731	0.929372	-0.949663	0.104942	0.171487	-0.355904
3	11	8	2	1.11231	0.968248	1.32143	0.975284	-0.104447	0.453665	0.99688	-0.189417	0.0840548	-0.538441	1.26414	-1.18795	0.860099	0.520415	1.5119	-1.64377	0.646291	-1.54337	-0.127432	1.43784	0.412089	-1.83811
3	11	9	2	1.05722	2.11757	1.1292	0.771604	0.435512	-0.777458	0.660964	2.23234	1.22681	-1.68073	-0.424191	0.382923	0.43179	-0.730346	1.83266	-0.769544	-2.10008	0.133949	-1.17566	0.806155	0.587242	-1.06829
3	11	10	2	-0.0513545	1.27582	-0.00136631	1.04796	-0.255699	0.655775	-1.23075	-1.6475	0.671758	-0.176634	0.672446	-0.0762025	-1.20742	-1.24474	0.317701	-1.59009	0.937656	-0.491978	-0.252289	-0.313223	0.707087	0.0582159
3	12	1	2	0.816421	2.399	0.178797	0.866201	1.91676	2.5794	-0.0516947	1.2205	-0.283996	2.80456	1.13781	0.413269	1.4918	3.19164	1.82424	1.04865	1.54946	0.0649426	0.981747	2.71001	0.34688	1.78784
3	12	2	2	1.07532	0.60795	0.782232	1.32511	2.97356	2.20819	2.33481	-0.431805	2.3952	1.63073	-0.0150836	1.34555	-1.82889	0.731509	2.06931	1.53155	0.273333	-0.424081	1.74425	1.76682	0.803561	0.184463
3	12	3	2	-0.171996	0.255571	2.59937	2.1405	0.944986	-0.105066	-0.554861	1.03836	1.67595	1.83008	-0.17256	0.85611	0.802947	1.39186	0.542772	-0.783955	0.0440576	1.08553	1.96464	1.16156	1.97698	2.0294
3	12	4	2	1.69718	0.151327	0.0574055	1.92951	-0.663939	1.69064	1.63428	0.981815	0.716621	1.77919	0.302306	-0.377243	1.11839	0.745118	0.216434	1.64068	0.0234931	-0.431651	0.67384	1.81983	0.189473	0.889927
3	12	5	2	1.99435	1.06427	2.30274	1.83348	0.085478	0.888301	0.381642	1.82952	1.86503	1.0492	1.45036	0.595152	1.23359	0.0646244	2.18655	1.22841	0.00711326	-0.222057	0.511129	-0.211055	0.499627	-0.179789
3	12	6	2	1.41577	1.24303	1.13933	0.706377	-0.0863925	-0.435217	2.32353	2.04457	-0.551835	0.346622	0.0592569	0.234272	1.02832	2.24804	2.2	0.342784	0.408219	1.55557	1.16078	2.56204	-0.812252	0.30666
3	12	7	2	2.14026	0.569029	0.693401	0.539277	2.32611	-1.00695	1.93758	1.01289	0.212403	0.112628	-1.36867	-0.638821	0.158898	1.01049	1.04095	1.12291	0.511721	0.575675	0.57996	0.811466	-0.844045	0.581041
3	12	8	2	1.18085	1.07566	0.00690409	2.2953	1.91312	1.69986	0.520193	1.49982	1.88318	1.0285	1.14718	1.76497	1.26119	0.531539	1.60664	1.17755	2.58754	0.35318	0.43425	1.35728	1.28993	-0.651518
3	12	9	2	1.21815	2.75511	-0.216772	0.45099	0.0902812	-0.47487	0.768773	-0.0826365	1.57481	0.361844	-0.0532989	0.08055	-0.104703	1.08743	0.828998	1.35785	1.53893	-1.11675	2.98986	0.403755	1.87152	0.560115
3	12	10	2	-0.0640997	1.07444	2.92273	1.81359	0.847998	-0.679335	-1.00999	0.448562	-0.246962	1.17536	0.359326	0.540111	-0.831643	2.28444	0.948762	0.581648	1.09881	-1.07244	0.287891	0.761254	-0.150713	1.76941
3	13	1	2	-0.0397229	1.39267	-0.56957	0.593526	2.86631	2.63733	1.31039	-1.31469	2.07649	-2.08213	-0.204526	-1.7473	1.18887	0.742127	-0.860895	1.32887	2.15849	1.06065	0.798717	2.40874	2.0884	-0.00181139
3	13	2	2	0.341869	1.58686	-0.134536	1.39446	1.86724	2.39753	0.80576	2.88958	-1.08038	0.700339	1.06003	0.0554562	-0.42537	1.75347	1.45392	2.78824	-1.377	0.194065	0.671226	-0.206156	1.43099	-0.227097
3	13	3	2	0.255727	0.886304	1.01192	2.54594	1.57299	1.24521	0.554951	0.91942	0.0381487	1.40721	1.11886	0.942189	-0.353484	2.4461	0.342635	-0.306971	1.2849	-1.75587	-0.0024125	0.775409	0.719559	-1.73177
3	13	4	2	1.71562	2.16011	-0.721569	0.854862	-1.09723	0.246681	0.416172	-0.23822	0.49049	1.62489	-0.582742	1.22319	-1.23196	1.7849	0.920693	1.21794	-0.539607	-0.275513	2.28833	0.0651731	2.35994	2.59449
3	13	5	2	1.08868	1.70335	-0.455175	1.63995	1.03029	1.81189	-0.0888112	-0.227891	0.635647	1.6102	3.66131	0.509666	0.829747	-0.302441	0.843633	0.993491	0.360776	1.14222	-0.484107	0.842893	0.885954	1.18538
3	13	6	2	1.94541	0.765691	1.49518	1.13511	-0.115463	0.43511	-0.0707034	2.75153	0.136079	0.70726	-0.197722	-0.0449136	1.7613	1.91355	0.0963001	0.659579	-1.08476	-1.66182	0.171994	1.58066	0.0963776	0.775494
3	13	7	2	1.83004	1.22446	1.7409	-1.02814	0.762994	-0.905163	-1.10452	0.777851	1.3885	0.193594	0.299424	-1.39837	1.59017	-0.533938	0.594041	0.656418	-0.322505	1.69466	-0.341772	0.632544	-0.275208	-1.45583
3	13	8	2	-0.0480373	0.759222	-0.197632	0.729787	0.734738	-1.91687	0.949923	0.250501	-0.360052	1.49586	-0.28506	1.86603	0.470576	1.6283	-1.17325	0.146148	0.12288	-0.711978	-0.535118	0.969784	0.341037	1.79691
3	13	9	2	-0.45379	0.300945	0.980219	0.143921	-0.0604318	-0.0268952	0.233155	1.36017	1.39544	-1.32661	-0.0113982	0.134086	1.91808	2.06383	-0.0895403	-0.783389	-0.921189	-0.521694	0.751201	2.03496	-1.08872	0.791504
3	13	10	2	-1.04169	0.158073	1.37204	-0.224262	-1.24092	-1.95505	0.339624	-0.427187	-0.690206	0.790132	-0.070186	1.33293	-1.21598	0.0954047	-0.810896	0.914904	-0.222984	0.810185	-0.279217	0.243364	-0.903182	0.406387
3	16	1	2	0.528519	0.864919	0.853353	0.674991	2.92174	0.755399	1.08523	0.931775	1.59942	1.97707	1.47906	-0.862175	1.38878	1.37616	2.15876	1.28131	1.23314	-0.648695	0.0780399	1.08674	1.2517	-0.33757
3	16	2	2	0.479136	2.4358	-0.10859	-0.192556	0.77021	0.163629	0.875806	1.50391	1.50209	-0.510358	-0.925432	1.81221	0.670002	2.43846	1.44884	0.753913	-0.235808	0.113992	0.672515	-0.348291	1.8859	-0.0401428
3	16	3	2	1.24098	1.27571	1.26566	1.22833	0.287469	0.631425	-0.458815	0.950102	-1.72023	1.76653	-0.1184	-0.0468236	0.590126	-0.0589633	-1.34982	-0.00574068	-0.763524	0.939623	-0.623531	-0.552923	0.0770284	0.679186
3	16	4	2	1.1242	0.512216	1.58299	0.913142	0.967497	0.676273	-0.317303	0.347424	-1.22082	-0.218935	-0.425683	-0.0167185	0.452132	1.68439	0.636853	-0.307364	-0.745888	0.734215	1.78453	0.632613	0.216882	0.236727
3	16	5	2	2.73169	1.32066	-0.899276	1.72432	0.971729	1.32539	-0.277325	-0.0985732	-0.388236	0.653962	0.0960374	0.429028	1.4743	1.34994	-0.879813	0.534133	-1.71276	0.108999	1.52335	-0.458735	-0.678539	0.285623
3	16	6	2	3.06237	0.115769	1.46057	-0.0425297	1.06122	-1.00942	1.95339	2.03346	-1.02925	0.471825	0.758182	-0.532837	0.874434	1.15153	0.874092	-1.6353	-2.03725	-0.147545	0.231316	-0.64463	0.575056	0.489578
3	16	7	2	1.26653	-0.373632	0.63797	1.83006	-0.103454	-0.666591	0.891808	1.01236	0.301528	0.317076	-0.67151	1.14205	0.882957	2.37043	1.37425	1.07802	1.29079	1.33273	1.03379	-0.415411	-2.02348	0.505607
3	16	8	2	1.97589	1.03792	2.14045	1.15725	2.00316	0.915708	-0.342771	0.354039	-0.564419	0.483028	1.47235	0.257769	2.09564	0.92137	0.458882	1.49813	-0.782438	1.23442	-1.23523	1.55539	1.03101	0.95236
3	16	9	2	2.15089	0.168296	1.55082	1.13874	1.90073	0.698955	-0.16145	-2.24183	-0.289652	-2.04606	0.570336	1.31726	0.267954	4.15501	-0.127267	0.00600741	-1.28926	2.18517	1.05784	-0.391578	-1.77498	-1.61144
3	16	10	2	1.63555	0.596643	1.8676	0.850681	1.07995	-0.972275	0.553498	-0.686741	-0.11586	0.943615	-0.37339	-1.71396	0.302136	0.442899	0.726163	0.454788	-0.07437	-0.46689	1.04787	1.50057	0.844435	2.68837
3	17	1	2	0.677526	-0.593469	0.943041	-1.19293	1.15645	-0.679987	-0.131589	-0.0452858	0.357538	0.279951	0.717121	0.401136	0.516837	0.691662	0.62501	1.83804	0.897555	-0.559556	0.567155	0.730005	0.813799	2.05058
3	17	2	2	-0.0182107	1.10945	-0.306057	1.56675	-0.583948	0.629575	1.53302	0.0700762	0.38656	1.81089	0.549671	0.330172	-1.24823	1.35298	0.720802	0.487324	1.38179	-0.812761	-1.37256	0.366133	1.73486	0.285184
3	17	3	2	1.68448	1.32162	0.633409	2.47729	0.254214	-1.3049	2.49243	0.556987	1.46808	1.37169	0.615251	-0.289466	2.56671	-0.875362	1.95934	-1.14021	-0.796944	0.814467	1.88639	0.908518	1.91304	-0.457627
3	17	4	2	-1.21346	1.45282	-0.0416911	0.559405	1.03705	1.43114	-0.131771	1.06856	0.97309	1.05566	0.621479	-0.206685	-0.464036	-0.180867	-0.436911	0.0972697	-1.58298	-1.74328	2.64373	0.636974	-0.372864	0.728067
3	17	5	2	1.98013	1.21079	2.48788	-0.834787	-0.165985	0.168634	0.148354	0.452099	0.158222	-0.249328	0.434255	-2.36158	0.599392	1.50305	1.02013	-0.114438	0.83493	1.02265	0.043942	1.56443	1.7807	0.797852
3	17	6	2	0.677512	1.35983	0.99132	0.84456	1.14327	-0.313931	1.56631	0.13813	0.536714	2.11057	0.541573	1.67976	-0.841451	-0.91257	-0.803452	-1.3569	-0.166235	-1.09374	1.03626	2.64349	0.340865	0.481552
3	17	7	2	1.68114	-0.49578	-1.38071	1.03202	1.16782	1.43898	1.05489	0.353631	0.533293	1.44576	0.0141514	0.157903	-0.289062	-0.420043	-1.45139	-2.14373	0.821056	-0.505881	0.656799	0.54148	2.43732	0.714995
3	17	8	2	2.14665	1.01294	2.40783	0.946383	-0.393104	-0.645592	1.53647	0.200915	-0.876425	-0.848026	1.1435	-1.57685	1.78831	0.557698	0.846888	-0.555411	-1.66423	0.643159	-0.31391	1.25563	-0.143999	-0.18949
3	17	9	2	2.3593	0.609218	1.55659	0.239936	0.612295	0.212982	0.410139	2.42207	0.496793	-0.827109	0.989601	2.24985	0.462409	0.717056	-0.404084	0.116126	1.19308	0.828714	0.890473	2.91074	0.262202	1.09197
3	17	10	2	0.764781	0.747532	1.52417	1.31048	0.92397	1.84647	-0.521749	1.70239	2.63668	1.06214	-0.579655	0.552149	0.617365	-0.0387405	0.71149	1.41272	0.359855	0.634176	0.531035	-0.168995	0.128099	0.817036
3	18	1	2	0.145317	0.441878	1.16887	1.90029	1.60025	0.794913	-0.372762	1.01743	1.77337	1.58258	2.49243	2.6961	1.56491	1.34646	1.98144	1.74768	0.300589	1.12307	1.4161	2.7063	2.90888	2.729
3	18	2	2	-0.326605	0.285795	-0.00640209	0.190468	-1.41458	1.83687	0.518414	1.07494	-0.354377	2.84522	2.09271	0.638619	2.37592	-0.0770988	1.00866	1.5395	1.74903	-2.13651	-0.589004	1.46446	1.80249	2.52901
3	18	3	2	-0.592336	1.8182	0.73823	0.610369	1.67777	1.48567	0.0369833	-0.110974	1.43004	1.60473	-1.59854	0.712682	1.20621	-0.303914	-1.07138	0.327223	1.47948	-0.120884	-0.558647	1.81661	2.23813	-1.63774
3	18	4	2	0.527028	0.447441	0.933506	0.486969	0.498807	0.0929052	0.0525855	0.965054	2.12392	-0.777997	-0.597437	1.3189	1.97594	2.36428	-0.854237	-0.0464705	-0.51208	0.360779	0.723536	1.37569	2.98262	1.77323
3	18	5	2	0.38167	1.27491	-0.200211	0.139663	-1.52944	-0.374801	-0.492196	1.67615	2.9968	0.844723	0.551318	0.9889	-0.631125	1.518	0.341798	-0.567554	-0.8972	-0.166075	-0.640309	-0.897264	2.90572	-0.561213
3	18	6	2	2.69519	1.05069	1.23757	-0.695125	-0.599219	0.621463	0.666334	2.9057	0.849588	-0.300094	1.23378	0.781515	1.59392	2.73702	1.14486	-0.0295358	0.786568	0.801771	2.14198	0.0358966	1.52787	-0.405452
3	18	7	2	1.34258	1.14213	0.0140152	-0.625146	0.0686045	0.915058	0.644436	0.973424	0.0471459	0.592984	-0.74165	-0.0334984	-0.238919	2.64245	1.456	0.378821	-0.0813659	0.163984	0.66538	0.0145376	1.91862	1.18847
3	18	8	2	0.926002	0.504281	1.38223	1.94963	0.66766	0.732188	-1.18657	0.303687	1.42374	2.2656	0.64674	0.383162	1.28565	-0.0961092	1.59881	0.239513	-1.1498	0.822705	-0.16992	1.39804	1.13272	-0.991619
3	18	9	2	1.6499	1.14545	1.36671	1.1955	1.61083	0.0197948	0.57727	1.99479	1.09344	-0.25944	-0.922698	0.173195	1.84927	0.809109	1.95427	-0.0352706	-1.82327	0.951767	0.788431	0.789955	1.24941	-0.518236
3	18	10	2	-0.602461	0.282206	2.1422	0.520277	-0.17785	0.491081	0.754603	0.36777	2.76537	1.29677	1.08994	0.713387	1.02128	0.691264	0.516204	1.4651	-2.07821	0.957426	-1.30239	-0.783445	0.960187	1.0485
3	19	1	2	-0.448371	1.759	0.505427	1.61376	0.806755	-0.118531	1.29771	-1.00233	0.763205	1.29372	0.569161	1.75842	0.439652	0.87127	-0.949671	0.358548	-0.745951	-1.61893	0.145615	1.69306	0.316266	2.27833
3	19	2	2	-0.0837832	-0.5165	-1.99977	1.25217	-1.69877	0.962838	0.520384	-1.77085	-1.3842	1.19255	0.376768	-0.532946	0.113137	-1.4399	1.56578	-0.265568	-0.339505	-0.268065	2.10794	1.93731	0.160402	1.32684
3	19	3	2	0.320696	0.65383	0.768081	-0.777909	0.161672	0.490404	2.16444	1.2468	0.860828	1.95148	1.10378	0.42017	-1.56916	1.85373	-0.436993	0.11708	0.254485	0.675986	0.651434	-1.20512	0.075328	0.857918
3	19	4	2	0.995875	1.20389	0.152267	0.777443	-0.276394	0.0916457	-0.8299	0.974856	0.284182	0.418727	1.86551	0.89259	-1.46433	0.443676	1.47551	0.841365	1.47375	0.331935	-1.33135	1.30073	-1.06993	-0.00826863
3	19	5	2	-2.63368	0.568464	2.93299	0.0164288	2.83854	0.342983	-0.580388	0.425196	0.943344	1.84561	0.478782	-2.7812	0.468992	-0.56114	0.579054	1.70088	2.74988	0.853148	-0.168132	1.74986	-0.200055	0.680743
3	19	6	2	0.714091	0.153693	1.57215	0.542111	0.211907	0.214143	-0.924272	1.31443	0.299462	1.45366	0.700455	1.6015	1.52559	1.10366	0.751347	1.36931	1.42118	-0.963072	0.136523	0.784199	1.40399	1.3022
3	19	7	2	1.93682	0.731568	1.85602	1.09704	2.21421	0.614614	0.107221	1.16389	-0.40114	0.196554	0.773496	-0.717365	1.26839	0.0169215	1.23107	0.406498	-2.02082	1.30162	-0.0189448	-0.0422862	0.121401	-1.64268
3	19	8	2	-1.11088	-0.552738	2.45125	1.17896	0.772894	2.07985	1.40372	0.968077	-1.75437	1.11417	1.21716	0.333268	0.465917	-1.68131	-2.15014	1.24895	0.800208	-0.477353	0.0756351	0.396048	0.319091	1.5974
3	19	9	2	1.67374	-0.305138	-0.275049	0.300113	0.177215	0.574144	-0.0346624	0.687702	-0.213199	-1.21814	2.15995	0.278882	0.883239	0.829885	-0.00137346	0.0523825	0.297765	0.451249	0.761825	0.158889	0.931127	0.419414
3	19	10	2	0.880175	2.09066	0.556075	0.570383	0.783908	1.03293	1.30196	-0.637635	-0.668132	1.87349	1.24227	-1.34971	1.1719	1.38341	2.53971	-2.02973	0.0860976	-0.915905	0.104692	-0.07465	1.01547	1.07709
3	1	1	3	-0.230327	0.875238	1.11529	1.96446	0.175061	0.0971314	-0.146246	-0.516673	0.584755	0.843823	-0.0971844	1.06383	-0.751428	2.11442	1.09038	1.65959	0.0511547	0.309882	0.0809001	0.14421	1.20048	-0.825887
3	1	2	3	1.27415	1.74726	0.3858	1.11083	1.63088	-0.876522	-0.0697098	-1.38245	0.371313	1.39296	1.43981	0.788612	0.416102	-1.13266	0.515315	0.538358	0.226371	2.01539	-0.583141	0.673184	0.535484	0.717666
3	1	3	3	-1.25763	1.95533	0.532483	1.35494	0.155547	0.263763	-0.672499	0.583881	-0.879235	0.164649	1.01625	-0.0363943	-0.0689126	2.15437	0.996142	-0.477077	0.613547	1.65287	0.361751	-1.21083	1.23304	-0.497185
3	1	4	3	1.76309	-0.0698913	-0.998	0.741682	1.63463	-0.643776	0.197684	-0.496203	-1.06085	0.35894	0.26527	0.205101	2.70128	-0.801009	0.338891	-0.243088	1.66982	-0.0747345	0.904864	-0.786037	0.2871	-0.648098
3	1	5	3	0.115362	-0.287513	0.433647	-0.0016858	0.22597	0.817566	2.44876	2.82926	-1.89733	-0.609451	-0.874732	2.34035	0.0506042	0.79711	-0.881665	-0.384406	-0.303968	0.791754	0.521708	0.622189	0.689431	-0.759881
3	1	6	3	-0.533492	1.71237	1.09155	0.846473	-1.51868	1.3022	-0.633865	-0.129927	1.53132	-1.41667	-0.803556	0.509153	-0.0581868	0.291779	-0.287059	-1.04891	-0.718292	1.3248	0.163675	0.851835	-0.126679	1.23456
3	1	7	3	-1.13538	-1.9866	-0.0941449	-0.356576	-0.192475	0.216442	1.43581	2.28534	3.00843	1.30997	-0.56961	0.120783	-1.34556	2.02171	0.928175	-0.461614	1.38116	1.57152	2.0375	-1.54899	-0.3701	0.0989621
3	1	8	3	0.778032	0.398226	-1.13098	-0.264039	-2.18659	-1.05741	0.950097	0.874614	-1.55334	1.61009	0.196796	1.45693	0.461934	-0.662789	0.862909	-1.10521	0.533206	1.4191	-1.38957	0.100203	1.41796	-1.29476
3	1	9	3	-0.0510161	0.324625	-0.111849	-0.047106	-0.53829	0.297309	-0.526006	0.168939	0.459564	0.376782	0.894433	-0.565725	1.83005	0.825235	-0.359305	-1.35153	0.0445808	-0.186203	1.14666	1.94029	0.335329	-1.13515
3	1	10	3	0.254521	0.344447	-0.992949	1.65371	0.0695147	1.57635	-1.38207	0.718192	1.22197	0.767271	1.83784	1.26422	0.185153	1.27828	0.461947	0.564245	-1.77196	-0.418974	-0.249652	-0.841329	-0.0670243	1.31056
3	3	1	3	0.692611	1.11594	2.00669	1.37485	0.403176	1.08248	-0.208348	1.60585	1.5803	-0.447544	-1.12535	-0.516032	2.7543	0.627158	1.00724	1.75673	0.0587656	2.00761	0.927601	0.614965	0.803111	0.297154
3	3	2	3	0.943546	0.954049	0.320989	-0.491801	-0.142799	0.550746	-0.00570378	0.963147	0.916477	-0.268976	-0.35302	-0.792554	0.764654	0.572602	0.0940746	0.656176	-0.692859	-0.397174	1.4791	0.31801	1.52259	-0.168908
3	3	3	3	-1.0622	0.940887	0.831995	1.03107	0.365871	0.128286	0.912461	0.0412793	0.270514	0.497473	0.385316	-0.309321	1.17487	0.280456	-0.934304	-0.889071	-0.805995	0.119585	1.62992	2.45167	0.607347	0.12259
3	3	4	3	1.20095	1.68467	0.53449	-0.0119233	0.770279	-1.42583	0.436816	-1.17305	-0.496125	-0.138052	-0.668849	0.916885	0.306271	0.913676	0.0452022	1.26708	-0.567567	1.07133	1.96024	-1.76286	0.349496	-0.0989797
3	3	5	3	0.129854	0.26929	0.894293	-1.73203	0.0199725	-0.0956498	1.44922	1.55397	-2.05302	0.536665	0.371645	-0.0204302	-1.61723	-0.0296228	1.40332	-1.43738	-0.168885	1.12975	-0.0435027	-1.16639	1.5036	-0.621601
3	3	6	3	1.72377	2.54669	0.184776	0.174218	-0.84988	-0.26101	2.16468	1.6297	-0.191439	0.488531	0.577934	-0.699588	2.12672	0.927167	2.01338	0.8034	0.260519	0.944576	1.56607	1.8054	0.118395	0.171038
3	3	7	3	0.520987	-0.938113	-0.474509	0.610971	-0.300753	-0.321706	1.07207	0.174651	1.52336	1.6866	0.73121	0.353244	0.21712	1.63839	0.755379	0.384025	-0.62108	-0.148994	-0.81898	-1.73593	2.21303	1.24298
3	3	8	3	-0.89191	-0.257434	0.151008	1.31851	-0.789449	0.783522	1.20606	1.90623	1.06233	2.49814	0.510026	1.78518	0.565632	-0.0240377	0.46056	-1.22586	0.0289558	-0.641231	-0.376745	2.22383	0.0938559	0.0967276
3	3	9	3	0.348702	1.57141	-1.63953	-0.0812763	1.15903	2.83938	0.833488	0.793256	0.990472	0.641631	-0.0211464	2.05166	1.34521	-0.0379783	0.539874	-0.832921	0.804208	1.31145	-1.77603	0.265315	1.19365	-0.750266
3	3	10	3	1.80407	1.41562	1.21497	0.265056	0.165438	0.890773	-1.28887	-0.998744	0.663848	1.07787	-1.3245	0.0971614	0.905844	-1.86691	-0.638267	0.320169	-1.12041	0.921775	1.18733	-0.607741	-0.102722	0.265226
3	4	1	3	1.79078	2.32673	-0.604878	0.449525	1.06498	0.869398	0.806362	2.00411	0.81606	0.916277	-0.826978	0.985289	0.234838	-1.37865	-0.314654	1.31293	0.318718	0.505353	0.516304	3.26458	0.933997	-0.295992
3	4	2	3	1.99067	-0.419442	0.445936	-0.652905	0.0629246	0.266479	-0.15685	1.669	1.59069	1.54811	-0.0919836	-1.04688	-0.265876	-0.523128	0.730897	0.112502	0.521032	-1.27231	-1.12032	0.262316	0.740796	-1.00786
3	4	3	3	1.55901	0.447109	-0.334458	-0.175382	-0.257049	1.03381	-1.15774	1.18787	0.107909	-0.211825	0.778484	-0.188936	-0.244527	0.501247	0.579415	1.62168	-0.52839	0.562046	0.870101	3.23306	1.43365	-0.198268
3	4	4	3	0.648001	0.994648	-0.572187	2.3682	1.64473	-0.651997	1.64684	0.841395	0.76074	-0.268464	2.30052	0.713377	1.52981	-0.123524	0.386856	0.373986	0.601514	0.141847	0.0777217	1.23856	1.71819	1.64604
3	4	5	3	0.490606	1.90038	1.61083	-0.644921	0.485893	0.169816	-0.576939	0.90485	1.30686	-0.832068	1.27306	0.356076	-2.01637	1.66196	1.10398	-0.490149	0.393425	0.930717	-2.09691	-0.709406	2.33777	2.72995
3	4	6	3	1.49361	0.230126	-0.960973	-1.07581	-0.756129	-1.27025	0.263169	0.338173	0.978421	-0.625656	-0.358476	-0.21614	0.291887	-0.312171	-1.152	-0.59224	-1.83563	2.11385	0.734462	-1.04346	0.0924577	-1.59651
3	4	7	3	-0.290005	1.12357	1.35054	0.187057	0.163227	-0.433724	-0.511093	1.87189	0.661682	0.968081	-0.835404	-0.284593	0.229168	-0.418833	-1.31768	-0.232185	-0.910791	0.458137	-0.771622	-0.174315	0.396763	0.796045
3	4	8	3	-0.349411	1.63396	1.12095	-0.438413	-0.360896	0.943231	-0.574951	1.02902	-0.66094	3.06403	0.687374	1.89954	1.69395	1.93698	0.546087	1.53002	-0.1583	0.692633	-1.23222	0.998281	0.796066	0.377835
3	4	9	3	1.16486	0.210871	-1.58892	-0.058517	-0.0040386	-0.139976	0.795706	2.40438	0.392857	0.500873	0.410449	0.455294	0.90163	1.63384	0.0183449	-0.0221772	-0.0104432	1.19975	1.20283	-0.628157	0.923839	-0.421671
3	4	10	3	-0.147166	0.612708	0.865	-0.818618	0.274333	-0.117788	-0.790644	-0.110526	0.334689	1.29545	1.46851	-0.741096	0.241394	2.58777	0.249211	-0.315378	0.952443	-0.104217	-0.679169	-0.851406	0.218536	1.86501
3	10	1	3	0.317623	0.786269	2.66617	2.37628	0.307257	0.694269	0.937572	1.28063	0.350846	1.38953	1.05961	1.6689	1.78584	1.86093	1.82607	2.57688	-0.537481	0.995461	1.19258	0.471423	2.08912	-1.14975
3	10	2	3	1.59852	0.599098	0.806467	1.5128	-0.152989	0.566754	0.521893	3.17942	-0.275025	0.0122033	0.0865947	2.25809	0.160154	-0.282158	0.255457	0.660798	-0.0366086	-1.35986	0.403959	1.33228	0.237324	1.13885
3	10	3	3	0.820595	2.13587	-0.49255	-1.59079	1.05115	0.593964	0.289868	0.252681	0.479674	-1.30404	1.60698	0.126031	-0.458427	1.82109	1.0831	0.509657	1.19587	0.240135	-0.0341136	2.91701	0.959716	1.00596
3	10	4	3	-0.961185	0.438627	0.534263	0.15334	0.548835	-0.0617465	0.438955	-0.0434989	1.03874	1.52146	0.524518	-0.582414	-0.630056	1.12114	0.939175	2.89076	0.897673	-0.68885	-1.31981	1.34402	2.44584	-0.890697
3	10	5	3	3.2081	0.885981	0.109214	-0.581459	0.0381379	-0.85524	0.303552	1.50827	2.06272	0.389453	-1.71835	-0.263271	-0.148199	0.131081	-0.0660075	1.78178	0.8876	0.2803	1.92797	2.15062	1.84253	0.342889
3	10	6	3	0.0534268	0.50686	1.50775	-1.32118	0.929823	0.557256	1.14301	0.830556	0.137554	0.32356	-0.39443	1.82225	-0.375649	1.58397	1.42117	0.511896	-0.239282	1.55125	1.11774	1.76167	1.29177	1.90432
3	10	7	3	0.325824	0.910099	-0.291866	-1.14348	-0.684082	-0.405358	0.642116	-1.28776	0.00150201	1.87873	2.04373	0.782652	-0.125686	-0.314768	1.68188	0.42027	0.684774	2.3652	-0.815407	0.712945	0.444428	-0.259089
3	10	8	3	0.622934	1.36388	-0.127646	1.01882	1.3735	0.6175	1.34463	1.95349	0.584735	0.228117	0.805643	1.93035	0.347602	0.694394	0.374848	0.391294	0.969514	0.402887	0.424088	1.62843	-1.21066	-1.00003
3	10	9	3	-0.951501	-2.63015	0.331757	0.618626	-0.664961	-0.854572	-0.0421721	1.15321	0.0669203	-1.41282	-0.705395	-1.01924	-0.419065	0.966016	0.585091	0.723448	1.85597	1.01281	0.366124	-0.723514	0.590179	0.170782
3	10	10	3	1.84213	0.580737	-0.806167	0.234669	-0.0578706	2.25798	1.57273	0.933603	-1.33786	0.551866	-0.522137	-0.881932	2.00027	0.131767	-0.220115	0.632968	-0.00252328	0.388557	0.206721	0.888043	1.37193	-0.902524
3	11	1	3	1.68272	1.31218	1.0791	-0.611316	0.735166	0.400945	0.312838	-0.308042	0.326894	-0.70537	-2.18061	0.10996	0.847405	0.245909	0.207135	-0.620775	0.970464	-0.483236	-1.49406	-0.982186	-0.0675804	-0.628164
3	11	2	3	0.898578	-0.308988	-0.756925	1.22349	1.02155	0.500858	-0.52328	0.124945	-1.04171	0.401562	0.119528	1.21089	-0.741357	-0.6839	0.663624	1.40934	-0.468969	-1.06581	-0.189491	-2.01661	-1.13078	0.233547
3	11	3	3	0.290578	0.452208	0.358365	0.740718	-1.3409	-1.99157	0.386792	0.840397	0.717786	0.24163	-1.16944	-1.44956	-0.902559	-0.130174	-1.43282	1.1672	-0.130684	-2.07814	0.722763	1.84625	0.9038	0.441952
3	11	4	3	-0.387562	0.807336	0.474112	1.62075	-1.2715	-1.79774	-0.788663	-0.40189	1.29247	1.29042	-1.41711	-0.886834	2.09924	0.78816	-0.768881	1.40371	0.395395	0.443805	0.0120082	0.571679	0.421189	0.0919854
3	11	5	3	1.00078	-1.00855	0.279322	1.46994	-0.376526	0.00199998	0.244467	-0.125498	0.604861	0.174298	-0.667244	-0.737319	0.051422	1.91689	0.525195	0.030291	1.14113	-0.319389	0.0867063	-0.815102	0.556611	-0.836216
3	11	6	3	1.5705	-0.398298	0.593526	1.0258	-0.575336	0.25099	0.00407797	-0.969805	0.312621	1.24051	1.88765	-0.00857008	-0.719939	0.537985	0.655785	0.802008	-0.0649343	0.161022	2.25166	-0.378706	-0.543847	1.109
3	11	7	3	-0.503589	-1.16919	2.24944	-0.791822	0.193731	0.929372	-0.949663	0.104942	0.171487	-0.355904	-0.0489069	-0.870356	-1.02863	-0.022401	0.691649	-0.106057	-2.02138	-1.90519	0.325895	0.403125	0.956328	1.13732
3	11	8	3	0.860099	0.520415	1.5119	-1.64377	0.646291	-1.54337	-0.127432	1.43784	0.412089	-1.83811	-1.33078	-0.247131	0.872782	1.27149	-0.272248	-0.83675	-0.888943	-0.118502	0.831084	0.881111	2.04088	-0.29367
3	11	9	3	0.43179	-0.730346	1.83266	-0.769544	-2.10008	0.133949	-1.17566	0.806155	0.587242	-1.06829	0.0198099	0.021723	-0.493539	0.681525	-1.21189	0.187068	1.0199	-1.07267	0.0976219	1.62791	0.377386	0.0896592
3	11	10	3	-1.20742	-1.24474	0.317701	-1.59009	0.937656	-0.491978	-0.252289	-0.313223	0.707087	0.0582159	-0.112572	-1.90283	0.844753	-0.698268	0.950492	0.916387	-0.389703	0.852346	0.58089	0.273128	-0.235074	0.206565
3	12	1	3	1.4918	3.19164	1.82424	1.04865	1.54946	0.0649426	0.981747	2.71001	0.34688	1.78784	1.62346	1.18828	1.35147	0.777499	0.524579	1.80211	-0.0184945	1.28079	0.388915	0.655939	-0.067393	0.1947
3	12	2	3	-1.82889	0.731509	2.06931	1.53155	0.273333	-0.424081	1.74425	1.76682	0.803561	0.184463	0.860364	0.944376	1.50933	2.27358	1.42548	1.41917	1.8051	-0.458575	0.882973	1.54094	1.22869	2.17529
3	12	3	3	0.802947	1.39186	0.542772	-0.783955	0.0440576	1.08553	1.96464	1.16156	1.97698	2.0294	-0.0767188	0.28604	0.277606	1.54644	1.62016	0.0944856	-1.03134	-0.808429	1.78377	1.55138	0.288979	-0.467878
3	12	4	3	1.11839	0.745118	0.216434	1.64068	0.0234931	-0.431651	0.67384	1.81983	0.189473	0.889927	0.230804	-0.290881	0.663946	0.352642	1.71386	0.0269341	2.08478	0.721656	1.60898	0.513535	3.23213	-1.10495
3	12	5	3	1.23359	0.0646244	2.18655	1.22841	0.00711326	-0.222057	0.511129	-0.211055	0.499627	-0.179789	-0.0293716	0.734744	-0.711323	1.24191	0.51239	1.34898	-1.16142	0.991885	-0.456411	1.00214	0.176708	0.324821
3	12	6	3	1.02832	2.24804	2.2	0.342784	0.408219	1.55557	1.16078	2.56204	-0.812252	0.30666	1.20258	0.395055	1.26281	-0.0395999	0.957132	1.40578	-0.829203	1.68844	1.66706	1.29347	1.13752	-0.202164
3	12	7	3	0.158898	1.01049	1.04095	1.12291	0.511721	0.575675	0.57996	0.811466	-0.844045	0.581041	-0.429525	-0.43875	1.80647	1.04358	1.45063	2.57482	0.554492	-0.337344	0.424876	0.142217	0.840382	0.651952
3	12	8	3	1.26119	0.531539	1.60664	1.17755	2.58754	0.35318	0.43425	1.35728	1.28993	-0.651518	0.545072	0.616723	1.37054	0.202726	1.89076	2.04881	-0.303552	-0.660801	1.66746	1.77941	1.75783	1.17582
3	12	9	3	-0.104703	1.08743	0.828998	1.35785	1.53893	-1.11675	2.98986	0.403755	1.87152	0.560115	0.650678	-0.266113	0.485456	0.877616	0.871838	-0.817794	0.470059	1.19224	2.39614	1.56489	-0.50829	0.693287
3	12	10	3	-0.831643	2.28444	0.948762	0.581648	1.09881	-1.07244	0.287891	0.761254	-0.150713	1.76941	0.0711447	0.436246	-1.66607	0.0988011	0.480505	0.834513	1.41889	-0.577976	0.140669	0.288062	0.717812	1.4194
3	13	1	3	1.18887	0.742127	-0.860895	1.32887	2.15849	1.06065	0.798717	2.40874	2.0884	-0.00181139	-2.69819	1.14946	0.0223367	1.53745	1.19625	-0.771693	1.32684	-0.455514	0.133234	2.06389	1.18793	1.30204
3	13	2	3	-0.42537	1.75347	1.45392	2.78824	-1.377	0.194065	0.671226	-0.206156	1.43099	-0.227097	-2.8868	-0.719599	1.40088	0.239274	1.38322	1.50347	1.62322	-1.47292	0.251634	0.604187	2.30716	0.158035
3	13	3	3	-0.353484	2.4461	0.342635	-0.306971	1.2849	-1.75587	-0.0024125	0.775409	0.719559	-1.73177	-0.677224	-1.31885	1.72362	-0.430707	-0.730457	-0.921575	-0.0393627	-0.574497	0.863832	0.875205	1.15699	0.664813
3	13	4	3	-1.23196	1.7849	0.920693	1.21794	-0.539607	-0.275513	2.28833	0.0651731	2.35994	2.59449	-0.393496	0.950329	-2.42078	-0.156065	-0.747144	0.0037293	1.40924	1.24191	0.545476	0.375462	0.959946	-0.431969
3	13	5	3	0.829747	-0.302441	0.843633	0.993491	0.360776	1.14222	-0.484107	0.842893	0.885954	1.18538	1.34816	-1.04474	0.669478	0.665963	1.46431	0.313112	0.26573	0.568027	0.886849	1.15172	1.37191	1.48064
3	13	6	3	1.7613	1.91355	0.0963001	0.659579	-1.08476	-1.66182	0.171994	1.58066	0.0963776	0.775494	-1.07356	1.44171	0.991559	1.89351	-0.506656	0.772769	1.68614	-0.94274	0.64111	0.0268107	-0.0193415	-0.931403
3	13	7	3	1.59017	-0.533938	0.594041	0.656418	-0.322505	1.69466	-0.341772	0.632544	-0.275208	-1.45583	1.08248	2.09835	0.596067	1.34596	2.43069	-0.254136	0.204548	-0.0224005	0.335968	1.19146	1.16074	-0.142678
3	13	8	3	0.470576	1.6283	-1.17325	0.146148	0.12288	-0.711978	-0.535118	0.969784	0.341037	1.79691	-0.959978	0.142535	0.122369	-1.02023	-1.60673	1.37525	1.79002	0.102085	0.034823	1.02721	1.55465	-0.0773596
3	13	9	3	1.91808	2.06383	-0.0895403	-0.783389	-0.921189	-0.521694	0.751201	2.03496	-1.08872	0.791504	-0.969794	-0.97227	0.760213	-0.811781	-0.657652	-0.401416	1.0264	1.5722	0.707283	1.99145	1.77702	0.20526
3	13	10	3	-1.21598	0.0954047	-0.810896	0.914904	-0.222984	0.810185	-0.279217	0.243364	-0.903182	0.406387	0.362538	1.01779	-0.283715	0.026466	1.04338	2.1957	-0.361618	1.25193	-0.347899	0.48582	0.138894	2.64009
3	16	1	3	1.38878	1.37616	2.15876	1.28131	1.23314	-0.648695	0.0780399	1.08674	1.2517	-0.33757	2.02009	-0.938821	1.09553	0.666227	3.06173	-1.14044	-0.242309	1.10088	-0.391233	-2.2817	-0.25642	1.37794
3	16	2	3	0.670002	2.43846	1.44884	0.753913	-0.235808	0.113992	0.672515	-0.348291	1.8859	-0.0401428	-1.3794	1.33539	0.77273	-0.753308	-0.359847	0.190559	-0.307705	1.71569	-0.516163	-1.43514	-1.14602	0.883563
3	16	3	3	0.590126	-0.0589633	-1.34982	-0.00574068	-0.763524	0.939623	-0.623531	-0.552923	0.0770284	0.679186	0.270334	0.927156	1.36154	0.0632532	2.32175	1.13092	0.319393	0.46557	1.18209	-1.40172	-0.494491	0.249457
3	16	4	3	0.452132	1.68439	0.636853	-0.307364	-0.745888	0.734215	1.78453	0.632613	0.216882	0.236727	-0.464882	-0.110534	-0.858411	0.908974	0.707533	1.53754	-0.413878	0.690078	-0.862003	0.234753	0.146211	-1.19289
3	16	5	3	1.4743	1.34994	-0.879813	0.534133	-1.71276	0.108999	1.52335	-0.458735	-0.678539	0.285623	0.826316	-0.686772	0.945209	1.45933	0.980613	-0.430974	-1.5813	1.16955	0.383809	-2.76196	1.15288	-0.0490268
3	16	6	3	0.874434	1.15153	0.874092	-1.6353	-2.03725	-0.147545	0.231316	-0.64463	0.575056	0.489578	1.19199	-0.465211	0.18695	2.1371	0.410843	0.313089	0.833734	-0.157082	0.735516	1.25832	0.326386	0.439739
3	16	7	3	0.882957	2.37043	1.37425	1.07802	1.29079	1.33273	1.03379	-0.415411	-2.02348	0.505607	0.446178	1.0242	0.940403	0.91903	1.3753	0.547722	0.211483	-0.751857	1.52737	2.31628	1.51974	-1.64
3	16	8	3	2.09564	0.92137	0.458882	1.49813	-0.782438	1.23442	-1.23523	1.55539	1.03101	0.95236	0.927656	-0.705498	0.60829	2.55389	0.455326	-0.963557	-0.0788271	1.2825	1.67743	-0.20236	-1.36519	0.249895
3	16	9	3	0.267954	4.15501	-0.127267	0.00600741	-1.28926	2.18517	1.05784	-0.391578	-1.77498	-1.61144	0.855097	-1.27969	1.01551	0.0846415	1.81107	2.09006	0.775981	0.994913	0.876882	-1.94012	-0.774552	0.347268
3	16	10	3	0.302136	0.442899	0.726163	0.454788	-0.07437	-0.46689	1.04787	1.50057	0.844435	2.68837	0.495682	-0.165554	-0.0820706	-0.101622	1.10895	1.28999	0.395511	0.164212	0.639455	-1.12375	-1.75104	1.17673
3	17	1	3	0.516837	0.691662	0.62501	1.83804	0.897555	-0.559556	0.567155	0.730005	0.813799	2.05058	-0.00554474	-1.26382	-0.300827	-0.702444	0.865443	-0.854585	0.626593	1.07315	1.91542	0.660516	-0.0121386	-2.05422
3	17	2	3	-1.24823	1.35298	0.720802	0.487324	1.38179	-0.812761	-1.37256	0.366133	1.73486	0.285184	0.904495	-0.335841	0.0283238	0.650871	0.215507	1.16709	-0.372574	-0.597063	0.299966	0.451229	1.24388	0.980861
3	17	3	3	2.56671	-0.875362	1.95934	-1.14021	-0.796944	0.814467	1.88639	0.908518	1.91304	-0.457627	0.659587	2.10177	0.105963	-0.440714	-0.109877	0.0108155	0.351846	2.07438	2.52405	-0.341984	1.61526	0.250363
3	17	4	3	-0.464036	-0.180867	-0.436911	0.0972697	-1.58298	-1.74328	2.64373	0.636974	-0.372864	0.728067	-0.94452	-0.977431	0.882428	0.592498	0.640832	0.453616	-0.62478	1.64453	0.61319	-0.820766	1.48057	-1.05764
3	17	5	3	0.599392	1.50305	1.02013	-0.114438	0.83493	1.02265	0.043942	1.56443	1.7807	0.797852	0.625384	-0.355985	0.73222	1.29595	-2.89336	1.29757	0.769744	-0.261557	0.474537	0.510401	0.579709	-0.278008
3	17	6	3	-0.841451	-0.91257	-0.803452	-1.3569	-0.166235	-1.09374	1.03626	2.64349	0.340865	0.481552	0.182609	-0.375331	0.833803	0.961602	1.16464	0.16559	-1.16818	-0.242291	2.52164	1.23406	-0.767546	1.86603
3	17	7	3	-0.289062	-0.420043	-1.45139	-2.14373	0.821056	-0.505881	0.656799	0.54148	2.43732	0.714995	0.369553	1.04114	-2.28779	0.386475	1.34778	0.119843	0.475295	-1.21018	0.809681	1.71024	1.98301	0.732757
3	17	8	3	1.78831	0.557698	0.846888	-0.555411	-1.66423	0.643159	-0.31391	1.25563	-0.143999	-0.18949	0.748095	0.320303	-0.384533	-0.418421	-0.681996	-0.734502	0.0678444	-0.0369121	0.709837	1.78794	1.57805	-0.162101
3	17	9	3	0.462409	0.717056	-0.404084	0.116126	1.19308	0.828714	0.890473	2.91074	0.262202	1.09197	-0.951349	-0.330203	-0.478866	0.91527	1.2594	0.0236997	-0.0609211	0.031721	-0.36578	1.89136	0.22671	-1.5592
3	17	10	3	0.617365	-0.0387405	0.71149	1.41272	0.359855	0.634176	0.531035	-0.168995	0.128099	0.817036	-1.08387	-0.312559	0.9919	-1.42326	-0.661252	2.15197	0.680002	-1.01169	0.153032	-0.46924	0.854573	0.81611
3	18	1	3	1.56491	1.34646	1.98144	1.74768	0.300589	1.12307	1.4161	2.7063	2.90888	2.729	-0.87425	2.02766	0.788252	2.2359	2.23153	1.11599	0.533347	-0.55672	-2.86282	-0.0475646	0.366591	1.86263
3	18	2	3	2.37592	-0.0770988	1.00866	1.5395	1.74903	-2.13651	-0.589004	1.46446	1.80249	2.52901	0.0208598	1.23107	1.17	2.43219	2.08714	1.31664	-0.15033	-0.0644641	0.262245	1.78545	1.37882	0.0898024
3	18	3	3	1.20621	-0.303914	-1.07138	0.327223	1.47948	-0.120884	-0.558647	1.81661	2.23813	-1.63774	-0.863662	-0.213057	1.50235	-0.385684	-0.255588	0.38036	0.553959	-1.87061	1.94885	-0.129075	0.372397	-1.06416
3	18	4	3	1.97594	2.36428	-0.854237	-0.0464705	-0.51208	0.360779	0.723536	1.37569	2.98262	1.77323	0.395832	-1.30773	-0.0628372	0.700414	0.230077	0.140028	0.698603	-0.279999	1.07533	0.260268	2.34962	0.707236
3	18	5	3	-0.631125	1.518	0.341798	-0.567554	-0.8972	-0.166075	-0.640309	-0.897264	2.90572	-0.561213	-1.58025	-0.794571	1.03526	1.33739	0.623673	1.045	-1.62997	1.18661	-1.19573	0.725814	1.39584	0.739559
3	18	6	3	1.59392	2.73702	1.14486	-0.0295358	0.786568	0.801771	2.14198	0.0358966	1.52787	-0.405452	-0.407674	1.57416	-0.194017	1.14836	1.12342	-1.35452	-0.351739	1.21853	0.636512	1.7068	-0.0292832	1.21231
3	18	7	3	-0.238919	2.64245	1.456	0.378821	-0.0813659	0.163984	0.66538	0.0145376	1.91862	1.18847	-0.0096615	0.310672	0.494269	1.16951	0.877786	1.02664	0.428273	-0.944542	-0.857392	0.10256	2.44867	-0.609326
3	18	8	3	1.28565	-0.0961092	1.59881	0.239513	-1.1498	0.822705	-0.16992	1.39804	1.13272	-0.991619	2.13107	0.247324	1.5051	1.81279	0.652843	-0.661139	0.907425	-1.50205	0.876805	0.832075	2.43806	-0.546445
3	18	9	3	1.84927	0.809109	1.95427	-0.0352706	-1.82327	0.951767	0.788431	0.789955	1.24941	-0.518236	1.8555	0.658448	0.115986	0.921202	0.519907	-1.41059	1.03251	1.78183	0.772116	1.14744	1.61519	2.74455
3	18	10	3	1.02128	0.691264	0.516204	1.4651	-2.07821	0.957426	-1.30239	-0.783445	0.960187	1.0485	1.48902	0.382068	1.38906	0.776141	-0.831316	1.90693	0.961688	-0.645283	-0.679542	-0.405407	1.41285	0.537237
3	19	1	3	0.439652	0.87127	-0.949671	0.358548	-0.745951	-1.61893	0.145615	1.69306	0.316266	2.27833	0.490604	1.10047	0.644887	0.897584	-0.855986	-0.263445	0.49099	0.293789	-0.591108	0.427269	-0.324296	-0.524961
3	19	2	3	0.113137	-1.4399	1.56578	-0.265568	-0.339505	-0.268065	2.10794	1.93731	0.160402	1.32684	0.514786	-0.332447	-0.752589	0.581257	-1.27959	-0.574	1.1112	-1.43909	-0.630894	-0.496332	0.315335	0.487246
3	19	3	3	-1.56916	1.85373	-0.436993	0.11708	0.254485	0.675986	0.651434	-1.20512	0.075328	0.857918	1.39663	-1.28445	0.68998	-0.152234	0.857665	0.596705	0.103378	0.175664	-0.363906	2.64213	1.96415	0.437603
3	19	4	3	-1.46433	0.443676	1.47551	0.841365	1.47375	0.331935	-1.33135	1.30073	-1.06993	-0.00826863	2.03511	-0.872672	0.31088	-0.65318	0.861547	-1.6976	1.69145	-0.536156	1.3227	0.0585997	-0.0716677	0.105004
3	19	5	3	0.468992	-0.56114	0.579054	1.70088	2.74988	0.853148	-0.168132	1.74986	-0.200055	0.680743	-0.503059	1.72104	-0.860657	0.237491	-0.622941	0.304269	0.195206	-0.715606	-0.0971483	0.649547	0.618838	0.13599
3	19	6	3	1.52559	1.10366	0.751347	1.36931	1.42118	-0.963072	0.136523	0.784199	1.40399	1.3022	-0.880577	1.01001	0.0992851	0.353081	0.371627	-0.983425	0.491572	-0.200536	-0.932901	2.08245	0.0218046	0.0901086
3	19	7	3	1.26839	0.0169215	1.23107	0.406498	-2.02082	1.30162	-0.0189448	-0.0422862	0.121401	-1.64268	0.805962	0.542915	-0.254236	0.918569	1.44909	0.379281	0.35528	0.375061	-0.706454	0.366567	1.1106	1.64535
3	19	8	3	0.465917	-1.68131	-2.15014	1.24895	0.800208	-0.477353	0.0756351	0.396048	0.319091	1.5974	1.90911	0.106725	-2.08033	0.808607	1.4319	0.887344	-0.159927	0.329032	-0.924548	0.985117	0.777211	-0.28288
3	19	9	3	0.883239	0.829885	-0.00137346	0.0523825	0.297765	0.451249	0.761825	0.158889	0.931127	0.419414	1.00096	-0.157242	-0.576994	0.0947459	2.38419	0.316865	-0.274232	1.7709	0.47659	-0.515319	1.15083	0.840249
3	19	10	3	1.1719	1.38341	2.53971	-2.02973	0.0860976	-0.915905	0.104692	-0.07465	1.01547	1.07709	-0.446793	0.524399	0.517871	-1.39402	-1.45132	0.463707	0.304025	0.875338	0.282362	0.908627	-0.137283	-0.252956
3	1	1	4	-0.751428	2.11442	1.09038	1.65959	0.0511547	0.309882	0.0809001	0.14421	1.20048	-0.825887	-0.408127	-0.815857	2.3088	0.367062	-1.2214	2.47882	-0.746661	0.644061	-1.22159	-0.306624	2.01929	-0.0881786
3	1	2	4	0.416102	-1.13266	0.515315	0.538358	0.226371	2.01539	-0.583141	0.673184	0.535484	0.717666	-0.616539	0.329935	-0.216053	0.11715	-0.0913469	-1.2324	-1.08906	-1.22412	0.38978	1.47279	-0.304623	1.3378
3	1	3	4	-0.0689126	2.15437	0.996142	-0.477077	0.613547	1.65287	0.361751	-1.21083	1.23304	-0.497185	-0.0609347	0.675294	-0.109457	-2.34838	0.957696	0.241439	1.12224	-0.771566	-0.259868	-1.06322	0.444329	-0.0892419
3	1	4	4	2.70128	-0.801009	0.338891	-0.243088	1.66982	-0.0747345	0.904864	-0.786037	0.2871	-0.648098	-0.312944	0.193075	1.42564	0.409185	0.570607	-0.121079	1.29062	0.781871	-0.598494	-2.83506	0.829248	0.224889
3	1	5	4	0.0506042	0.79711	-0.881665	-0.384406	-0.303968	0.791754	0.521708	0.622189	0.689431	-0.759881	0.323833	0.242429	0.465046	1.53051	2.34732	1.03755	1.68349	1.55296	-0.586618	-0.0548383	-1.17224	0.862995
3	1	6	4	-0.0581868	0.291779	-0.287059	-1.04891	-0.718292	1.3248	0.163675	0.851835	-0.126679	1.23456	1.5203	-0.786049	-1.70361	-0.706502	2.09146	-0.134152	-1.38637	1.71867	1.41616	0.931516	-0.499344	1.05217
3	1	7	4	-1.34556	2.02171	0.928175	-0.461614	1.38116	1.57152	2.0375	-1.54899	-0.3701	0.0989621	-1.98901	0.531006	0.604871	0.0176103	1.7131	0.763664	0.558293	0.415858	1.07083	-0.246293	1.57446	-2.90002
3	1	8	4	0.461934	-0.662789	0.862909	-1.10521	0.533206	1.4191	-1.38957	0.100203	1.41796	-1.29476	1.23372	-0.74814	-0.129979	1.1265	1.68946	0.442834	0.313366	0.39796	-0.031904	0.246433	-1.42127	1.32343
3	1	9	4	1.83005	0.825235	-0.359305	-1.35153	0.0445808	-0.186203	1.14666	1.94029	0.335329	-1.13515	-0.318828	0.770866	-0.169099	1.85033	0.0272025	1.12546	-1.16351	1.38769	-0.0239725	-1.61096	-0.167891	1.82217
3	1	10	4	0.185153	1.27828	0.461947	0.564245	-1.77196	-0.418974	-0.249652	-0.841329	-0.0670243	1.31056	-0.956104	0.582899	-1.2484	1.04539	-0.0605813	-2.13788	-1.53725	0.269003	0.900419	-0.988566	-0.100092	1.99196
3	3	1	4	2.7543	0.627158	1.00724	1.75673	0.0587656	2.00761	0.927601	0.614965	0.803111	0.297154	2.75534	0.629543	-1.10399	0.742563	1.58451	-0.491953	0.820014	0.0620046	0.347537	-0.306936	1.04231	-0.387878
3	3	2	4	0.764654	0.572602	0.0940746	0.656176	-0.692859	-0.397174	1.4791	0.31801	1.52259	-0.168908	0.617794	2.08811	0.807864	1.80291	1.20297	1.60794	0.0105285	1.51752	0.315816	-1.26747	1.68914	0.848526
3	3	3	4	1.17487	0.280456	-0.934304	-0.889071	-0.805995	0.119585	1.62992	2.45167	0.607347	0.12259	2.17324	0.551598	0.567046	0.380741	-2.35501	0.169724	-0.225864	-0.468093	-0.467774	-0.860233	-0.151809	-0.328967
3	3	4	4	0.306271	0.913676	0.0452022	1.26708	-0.567567	1.07133	1.96024	-1.76286	0.349496	-0.0989797	1.02135	1.02308	0.763196	-0.639158	1.88164	0.916967	-0.545707	0.0165492	0.118382	1.06696	-0.42162	1.09074
3	3	5	4	-1.61723	-0.0296228	1.40332	-1.43738	-0.168885	1.12975	-0.0435027	-1.16639	1.5036	-0.621601	0.11249	0.187406	-0.35311	-0.221304	0.031993	-0.0947656	-0.529466	-1.47316	-0.229027	0.700913	1.82401	0.668272
3	3	6	4	2.12672	0.927167	2.01338	0.8034	0.260519	0.944576	1.56607	1.8054	0.118395	0.171038	-0.4318	-0.233872	-1.02462	-1.03098	0.402342	1.84114	-0.313112	1.20852	0.713498	0.518641	-0.0249569	2.40002
3	3	7	4	0.21712	1.63839	0.755379	0.384025	-0.62108	-0.148994	-0.81898	-1.73593	2.21303	1.24298	-0.900422	1.44056	-1.92532	1.77781	-0.516371	0.479225	0.491644	1.40038	-0.852287	-1.15977	0.0275271	-0.420342
3	3	8	4	0.565632	-0.0240377	0.46056	-1.22586	0.0289558	-0.641231	-0.376745	2.22383	0.0938559	0.0967276	-1.33722	-1.46534	0.293137	1.92063	-0.819426	0.78268	1.47898	-0.318986	0.177743	2.26056	1.51641	0.985475
3	3	9	4	1.34521	-0.0379783	0.539874	-0.832921	0.804208	1.31145	-1.77603	0.265315	1.19365	-0.750266	0.2139	1.03684	1.2828	0.0289113	0.119793	1.67014	-0.752882	-0.100612	0.328481	1.19382	-0.21867	-1.08523
3	3	10	4	0.905844	-1.86691	-0.638267	0.320169	-1.12041	0.921775	1.18733	-0.607741	-0.102722	0.265226	1.25945	-0.0916968	-0.15625	0.824716	-0.24197	-0.29805	0.0601821	0.0045485	0.150916	1.98202	1.348	0.534693
3	4	1	4	0.234838	-1.37865	-0.314654	1.31293	0.318718	0.505353	0.516304	3.26458	0.933997	-0.295992	-1.12194	1.01683	-0.442039	0.677048	0.536932	0.0143018	-0.47507	0.426903	0.799524	-0.573023	0.446145	2.81714
3	4	2	4	-0.265876	-0.523128	0.730897	0.112502	0.521032	-1.27231	-1.12032	0.262316	0.740796	-1.00786	0.568035	-1.89461	0.658936	0.949504	1.04572	-2.02049	-0.560645	0.535474	0.0689237	1.20649	1.47343	-1.00261
3	4	3	4	-0.244527	0.501247	0.579415	1.62168	-0.52839	0.562046	0.870101	3.23306	1.43365	-0.198268	0.600721	-1.16852	0.58836	0.167408	0.626529	0.467967	0.055457	2.28428	1.34789	1.92907	0.225343	0.8254
3	4	4	4	1.52981	-0.123524	0.386856	0.373986	0.601514	0.141847	0.0777217	1.23856	1.71819	1.64604	0.281648	0.790925	0.621783	-0.0936299	-0.362677	1.51426	1.41252	0.942308	-0.69346	0.802205	1.11132	1.28614
3	4	5	4	-2.01637	1.66196	1.10398	-0.490149	0.393425	0.930717	-2.09691	-0.709406	2.33777	2.72995	1.97609	-1.15649	-0.29642	1.28002	0.012716	0.250964	1.08455	0.580226	0.204209	0.477725	0.391555	1.85685
3	4	6	4	0.291887	-0.312171	-1.152	-0.59224	-1.83563	2.11385	0.734462	-1.04346	0.0924577	-1.59651	0.836922	-0.638691	1.41391	-1.70561	-0.0909711	-0.364678	-1.76724	-2.10912	0.567184	1.05802	1.08982	0.300249
3	4	7	4	0.229168	-0.418833	-1.31768	-0.232185	-0.910791	0.458137	-0.771622	-0.174315	0.396763	0.796045	-1.35602	0.283651	0.263901	0.700462	1.81021	1.48823	-1.56154	-0.303318	1.50629	-1.57163	2.07589	1.4041
3	4	8	4	1.69395	1.93698	0.546087	1.53002	-0.1583	0.692633	-1.23222	0.998281	0.796066	0.377835	-0.307723	0.306453	-0.178574	0.305011	0.466171	-0.762381	1.08476	0.998148	1.01513	1.52538	2.53729	0.962147
3	4	9	4	0.90163	1.63384	0.0183449	-0.0221772	-0.0104432	1.19975	1.20283	-0.628157	0.923839	-0.421671	0.260029	-1.21337	-1.03381	-0.388041	0.393327	1.16416	-0.73239	-1.2939	-0.0837434	-0.190209	0.583694	-0.678466
3	4	10	4	0.241394	2.58777	0.249211	-0.315378	0.952443	-0.104217	-0.679169	-0.851406	0.218536	1.86501	1.05777	-1.00901	-1.21195	-1.62408	0.123437	-0.368051	0.725192	-0.74696	-0.186709	1.11157	0.551244	2.24259
3	10	1	4	1.78584	1.86093	1.82607	2.57688	-0.537481	0.995461	1.19258	0.471423	2.08912	-1.14975	1.57321	0.344541	0.489257	-0.190055	2.00694	-0.807511	1.73371	-1.49101	0.821598	2.65357	0.262003	-0.106425
3	10	2	4	0.160154	-0.282158	0.255457	0.660798	-0.0366086	-1.35986	0.403959	1.33228	0.237324	1.13885	0.683039	2.02537	-1.38892	0.316318	1.50949	0.563116	0.573331	0.275141	-0.832182	0.37514	2.13137	1.16544
3	10	3	4	-0.458427	1.82109	1.0831	0.509657	1.19587	0.240135	-0.0341136	2.91701	0.959716	1.00596	0.534141	0.00547292	1.38387	-0.952974	1.37012	1.26599	0.0770611	1.62551	0.914172	1.20495	0.184633	0.16715
3	10	4	4	-0.630056	1.12114	0.939175	2.89076	0.897673	-0.68885	-1.31981	1.34402	2.44584	-0.890697	-0.418639	-0.313475	-0.74242	1.50198	1.73808	0.797051	1.49836	-0.882812	-0.533362	-0.47887	1.04987	1.39874
3	10	5	4	-0.148199	0.131081	-0.0660075	1.78178	0.8876	0.2803	1.92797	2.15062	1.84253	0.342889	-0.283931	0.124151	0.035228	1.50544	0.580984	1.36696	0.626954	-0.44996	0.872994	1.47708	1.02873	0.196396
3	10	6	4	-0.375649	1.58397	1.42117	0.511896	-0.239282	1.55125	1.11774	1.76167	1.29177	1.90432	-0.736669	-1.20675	1.76223	-0.855158	1.19274	-0.0814226	0.140761	-1.5766	2.66458	0.960332	0.702492	1.22751
3	10	7	4	-0.125686	-0.314768	1.68188	0.42027	0.684774	2.3652	-0.815407	0.712945	0.444428	-0.259089	0.566692	-1.80836	0.389157	0.505394	0.353385	0.777252	1.29887	1.19314	1.17874	0.427006	0.268971	-0.0293138
3	10	8	4	0.347602	0.694394	0.374848	0.391294	0.969514	0.402887	0.424088	1.62843	-1.21066	-1.00003	0.194756	0.0591086	1.24542	2.71492	-1.45006	0.31768	-0.718094	-0.462199	0.489911	1.19978	0.476412	-0.102506
3	10	9	4	-0.419065	0.966016	0.585091	0.723448	1.85597	1.01281	0.366124	-0.723514	0.590179	0.170782	-0.96992	0.857608	0.181254	1.13666	-0.551348	-1.14152	1.06372	2.40795	-0.269322	-1.76625	-0.278202	0.00384291
3	10	10	4	2.00027	0.131767	-0.220115	0.632968	-0.00252328	0.388557	0.206721	0.888043	1.37193	-0.902524	2.81834	1.58352	-0.127639	1.20054	0.284455	0.350713	1.60358	-1.15887	0.838321	0.508877	1.70385	0.404846
3	11	1	4	0.847405	0.245909	0.207135	-0.620775	0.970464	-0.483236	-1.49406	-0.982186	-0.0675804	-0.628164	-1.19434	-0.148155	0.036093	-0.234361	-1.11315	0.240478	0.224835	-1.39803	-0.0850638	-0.446148	0.547882	1.49994
3	11	2	4	-0.741357	-0.6839	0.663624	1.40934	-0.468969	-1.06581	-0.189491	-2.01661	-1.13078	0.233547	0.541607	0.322959	0.796418	-0.386942	-0.238022	-1.10721	0.698953	-0.837721	-0.274676	-0.240188	-0.345889	-0.725882
3	11	3	4	-0.902559	-0.130174	-1.43282	1.1672	-0.130684	-2.07814	0.722763	1.84625	0.9038	0.441952	1.57043	0.226795	-0.533258	1.11341	0.855862	0.384097	0.710253	-0.648335	-1.51458	-0.0381381	-2.4606	1.14564
3	11	4	4	2.09924	0.78816	-0.768881	1.40371	0.395395	0.443805	0.0120082	0.571679	0.421189	0.0919854	-0.423097	-0.939512	0.232589	0.00431685	-1.45964	0.899104	-0.344998	0.913453	0.384845	-1.40392	0.766172	-0.32947
3	11	5	4	0.051422	1.91689	0.525195	0.030291	1.14113	-0.319389	0.0867063	-0.815102	0.556611	-0.836216	-0.54736	-0.0235581	0.361384	0.0316394	0.454508	-0.788672	-1.99487	-0.395642	0.222918	0.0835636	-0.573241	0.136027
3	11	6	4	-0.719939	0.537985	0.655785	0.802008	-0.0649343	0.161022	2.25166	-0.378706	-0.543847	1.109	-0.629587	-0.554501	0.541227	1.18372	0.5695	1.16537	0.884099	0.349976	0.789772	0.738032	1.0797	1.89252
3	11	7	4	-1.02863	-0.022401	0.691649	-0.106057	-2.02138	-1.90519	0.325895	0.403125	0.956328	1.13732	0.554133	-1.15476	-0.242531	2.22288	0.157904	1.98226	-0.459608	0.177874	-0.523659	-0.959265	0.582032	2.33102
3	11	8	4	0.872782	1.27149	-0.272248	-0.83675	-0.888943	-0.118502	0.831084	0.881111	2.04088	-0.29367	0.81038	-0.38162	-0.586558	0.97396	0.865442	-0.119414	-0.203601	-0.474032	0.441986	-0.315462	-2.10563	0.811031
3	11	9	4	-0.493539	0.681525	-1.21189	0.187068	1.0199	-1.07267	0.0976219	1.62791	0.377386	0.0896592	0.105575	0.145702	-0.643196	2.17592	-0.915044	-0.170186	0.602943	-3.06701	0.861908	0.104302	0.444312	-0.321937
3	11	10	4	0.844753	-0.698268	0.950492	0.916387	-0.389703	0.852346	0.58089	0.273128	-0.235074	0.206565	0.250644	1.36695	-0.401643	0.0846515	-1.03429	0.104248	0.582999	-0.916714	-1.82992	1.10615	0.17447	0.549356
3	12	1	4	1.35147	0.777499	0.524579	1.80211	-0.0184945	1.28079	0.388915	0.655939	-0.067393	0.1947	-0.194863	1.00235	1.43406	1.58509	3.04855	0.947898	1.3676	2.05974	1.5727	1.22898	1.35306	0.153818
3	12	2	4	1.50933	2.27358	1.42548	1.41917	1.8051	-0.458575	0.882973	1.54094	1.22869	2.17529	-0.436	-0.688379	1.08849	1.24698	0.725112	1.15974	1.12432	0.283981	1.73972	0.629586	1.40051	0.432516
3	12	3	4	0.277606	1.54644	1.62016	0.0944856	-1.03134	-0.808429	1.78377	1.55138	0.288979	-0.467878	0.539047	0.893011	-0.768042	0.518093	1.20638	-0.193375	2.07647	-0.0284463	1.17833	0.971381	0.305278	0.706993
3	12	4	4	0.663946	0.352642	1.71386	0.0269341	2.08478	0.721656	1.60898	0.513535	3.23213	-1.10495	0.966308	0.834758	-1.26288	1.09732	-0.344533	-1.69556	1.53535	1.71275	0.0281248	1.17859	0.36132	1.18642
3	12	5	4	-0.711323	1.24191	0.51239	1.34898	-1.16142	0.991885	-0.456411	1.00214	0.176708	0.324821	-0.102364	0.219476	0.62348	-0.30736	1.13408	1.21526	-0.529671	0.821996	1.52215	0.518525	1.31273	0.426391
3	12	6	4	1.26281	-0.0395999	0.957132	1.40578	-0.829203	1.68844	1.66706	1.29347	1.13752	-0.202164	0.80527	-0.684423	-0.298674	-0.503149	1.06816	0.431297	-0.827191	-1.58493	0.974464	-0.519164	1.74393	-0.221171
3	12	7	4	1.80647	1.04358	1.45063	2.57482	0.554492	-0.337344	0.424876	0.142217	0.840382	0.651952	0.608545	0.263381	-1.2172	-0.809117	2.22524	1.16592	1.35431	0.224722	-1.65432	0.874439	1.14092	2.55773
3	12	8	4	1.37054	0.202726	1.89076	2.04881	-0.303552	-0.660801	1.66746	1.77941	1.75783	1.17582	1.31194	-1.09758	-0.664113	1.09662	0.939228	1.15025	0.0402191	1.42012	0.0403066	0.357599	1.89189	-0.282588
3	12	9	4	0.485456	0.877616	0.871838	-0.817794	0.470059	1.19224	2.39614	1.56489	-0.50829	0.693287	-1.26656	0.702705	0.611138	1.26489	1.03413	-0.120303	0.10254	0.528005	1.24068	0.182274	2.21983	-1.01783
3	12	10	4	-1.66607	0.0988011	0.480505	0.834513	1.41889	-0.577976	0.140669	0.288062	0.717812	1.4194	0.147653	-1.5046	0.68261	1.77004	1.2094	-0.301101	0.782609	0.175419	-1.55397	-0.129568	0.371468	0.276346
3	13	1	4	0.0223367	1.53745	1.19625	-0.771693	1.32684	-0.455514	0.133234	2.06389	1.18793	1.30204	1.73772	-0.0787179	0.817341	1.70006	0.532192	0.635616	-0.0027998	-0.197301	-0.500962	-0.390446	0.212306	1.11172
3	13	2	4	1.40088	0.239274	1.38322	1.50347	1.62322	-1.47292	0.251634	0.604187	2.30716	0.158035	2.09601	0.162328	0.215333	0.446253	1.04236	-0.398518	-0.188279	-1.37648	0.994487	0.242809	0.750576	2.30039
3	13	3	4	1.72362	-0.430707	-0.730457	-0.921575	-0.0393627	-0.574497	0.863832	0.875205	1.15699	0.664813	-1.22005	-1.32149	-0.723903	-0.215887	1.66432	1.11067	-1.33459	0.43511	1.91907	1.61731	1.4245	-0.930596
3	13	4	4	-2.42078	-0.156065	-0.747144	0.0037293	1.40924	1.24191	0.545476	0.375462	0.959946	-0.431969	-0.1064	0.021111	2.20751	1.30145	0.394887	0.56623	-0.519561	-1.13379	-0.66055	0.755145	1.16571	-0.956956
3	13	5	4	0.669478	0.665963	1.46431	0.313112	0.26573	0.568027	0.886849	1.15172	1.37191	1.48064	0.0886046	-1.84661	-0.78816	1.55906	1.74367	1.13722	-1.01392	1.41622	-0.116067	1.6188	0.663851	0.599131
3	13	6	4	0.991559	1.89351	-0.506656	0.772769	1.68614	-0.94274	0.64111	0.0268107	-0.0193415	-0.931403	-1.31286	0.523553	0.182505	0.230789	0.690377	0.468161	-0.138087	0.701772	0.226955	0.840856	-0.598949	0.241579
3	13	7	4	0.596067	1.34596	2.43069	-0.254136	0.204548	-0.0224005	0.335968	1.19146	1.16074	-0.142678	0.801622	-0.455702	1.3991	0.653171	1.29598	0.696689	0.564767	0.437998	-1.75389	1.35669	0.642244	1.24399
3	13	8	4	0.122369	-1.02023	-1.60673	1.37525	1.79002	0.102085	0.034823	1.02721	1.55465	-0.0773596	0.157157	1.64578	-0.2826	0.0724047	0.724979	0.473208	1.13745	0.439008	-2.02951	-1.22776	0.904057	-0.694356
3	13	9	4	0.760213	-0.811781	-0.657652	-0.401416	1.0264	1.5722	0.707283	1.99145	1.77702	0.20526	-0.358793	1.39243	0.754601	0.750383	-0.517561	-0.712326	-0.124203	-1.18814	0.066767	0.405232	1.59733	1.76038
3	13	10	4	-0.283715	0.026466	1.04338	2.1957	-0.361618	1.25193	-0.347899	0.48582	0.138894	2.64009	0.457186	0.682937	-0.908659	0.939391	1.31644	1.68543	-0.409252	-0.65335	-0.0440843	0.553631	-0.0525367	1.65471
3	16	1	4	1.09553	0.666227	3.06173	-1.14044	-0.242309	1.10088	-0.391233	-2.2817	-0.25642	1.37794	1.85182	-0.285205	-0.728966	2.02653	0.94792	-0.488802	0.352709	-0.116304	0.353611	-1.62712	-0.604	-1.59862
3	16	2	4	0.77273	-0.753308	-0.359847	0.190559	-0.307705	1.71569	-0.516163	-1.43514	-1.14602	0.883563	-0.234568	-1.05031	0.298631	-1.18955	1.97417	1.58577	1.26724	0.891947	0.698182	-0.0736595	-0.680753	1.13487
3	16	3	4	1.36154	0.0632532	2.32175	1.13092	0.319393	0.46557	1.18209	-1.40172	-0.494491	0.249457	2.66146	0.826486	1.81072	-0.143686	0.965377	0.858002	1.11469	0.389603	-0.321149	-0.111121	-0.465075	-0.639129
3	16	4	4	-0.858411	0.908974	0.707533	1.53754	-0.413878	0.690078	-0.862003	0.234753	0.146211	-1.19289	0.503726	-0.176315	0.867271	0.435991	1.87817	0.365236	0.447287	-0.598516	0.534863	-1.78587	1.28971	-1.06083
3	16	5	4	0.945209	1.45933	0.980613	-0.430974	-1.5813	1.16955	0.383809	-2.76196	1.15288	-0.0490268	1.36483	-0.521011	-0.700017	-1.15645	0.30699	-2.29783	-0.309059	0.602964	1.86182	-0.0106819	-1.90477	-0.572589
3	16	6	4	0.18695	2.1371	0.410843	0.313089	0.833734	-0.157082	0.735516	1.25832	0.326386	0.439739	-1.66418	0.587589	0.0376589	-0.293572	2.119	1.05462	0.764059	0.0456415	0.603382	-1.2484	2.35606	0.85385
3	16	7	4	0.940403	0.91903	1.3753	0.547722	0.211483	-0.751857	1.52737	2.31628	1.51974	-1.64	1.5179	0.173498	0.768349	1.96256	1.63651	1.80424	0.943741	-0.318497	-0.726587	1.62472	0.37311	1.32706
3	16	8	4	0.60829	2.55389	0.455326	-0.963557	-0.0788271	1.2825	1.67743	-0.20236	-1.36519	0.249895	-0.629712	-0.48905	1.94318	-1.41435	2.3957	0.755099	-0.0800142	1.38308	-0.102763	1.46316	-0.69904	-0.411624
3	16	9	4	1.01551	0.0846415	1.81107	2.09006	0.775981	0.994913	0.876882	-1.94012	-0.774552	0.347268	1.12019	1.49052	0.357072	-1.56561	0.86793	1.0757	0.78876	0.134493	-0.0365185	0.101445	0.0143859	1.95226
3	16	10	4	-0.0820706	-0.101622	1.10895	1.28999	0.395511	0.164212	0.639455	-1.12375	-1.75104	1.17673	1.18521	-0.560156	1.27673	0.324769	-0.885291	0.697279	-1.23389	0.880541	-0.827091	-0.889161	-0.296664	-0.158505
3	17	1	4	-0.300827	-0.702444	0.865443	-0.854585	0.626593	1.07315	1.91542	0.660516	-0.0121386	-2.05422	-0.295661	1.1886	1.06234	0.965252	1.28252	-1.03735	-0.0418995	0.0504	-0.566972	-0.505224	2.23033	-0.361889
3	17	2	4	0.0283238	0.650871	0.215507	1.16709	-0.372574	-0.597063	0.299966	0.451229	1.24388	0.980861	-0.261701	0.116933	0.700639	0.0774055	0.199058	0.189627	-0.873504	-0.0641376	0.312467	-0.624741	1.13297	0.641939
3	17	3	4	0.105963	-0.440714	-0.109877	0.0108155	0.351846	2.07438	2.52405	-0.341984	1.61526	0.250363	-0.422207	0.0081332	2.02193	2.48047	1.21202	-1.29626	2.30949	0.87256	1.16662	-1.20077	0.416407	1.31106
3	17	4	4	0.882428	0.592498	0.640832	0.453616	-0.62478	1.64453	0.61319	-0.820766	1.48057	-1.05764	-0.481477	0.443627	1.45809	-0.29946	1.96652	0.511582	0.329276	2.16552	1.83427	0.852729	1.6587	-0.117755
3	17	5	4	0.73222	1.29595	-2.89336	1.29757	0.769744	-0.261557	0.474537	0.510401	0.579709	-0.278008	1.16897	1.07725	1.00891	0.665748	0.806893	0.59485	-0.253364	0.478699	0.124964	1.23349	1.75761	-0.1933
3	17	6	4	0.833803	0.961602	1.16464	0.16559	-1.16818	-0.242291	2.52164	1.23406	-0.767546	1.86603	0.30559	2.13139	-0.0545417	0.533008	-0.0954936	0.0998926	-0.606586	-0.956641	0.329477	0.671117	0.662421	2.03435
3	17	7	4	-2.28779	0.386475	1.34778	0.119843	0.475295	-1.21018	0.809681	1.71024	1.98301	0.732757	1.94317	-0.27723	0.637211	0.605739	1.66267	-0.460776	0.553953	0.557125	-0.657164	0.208389	1.16664	1.88241
3	17	8	4	-0.384533	-0.418421	-0.681996	-0.734502	0.0678444	-0.0369121	0.709837	1.78794	1.57805	-0.162101	0.94688	0.823619	0.276934	0.273496	-0.871084	1.10652	-0.758474	-0.325488	1.5619	1.58946	1.35108	0.332695
3	17	9	4	-0.478866	0.91527	1.2594	0.0236997	-0.0609211	0.031721	-0.36578	1.89136	0.22671	-1.5592	-0.378368	-0.947281	-1.04193	1.74387	0.422961	0.754603	-0.408676	-0.383998	1.30902	0.91089	1.29722	1.40211
3	17	10	4	0.9919	-1.42326	-0.661252	2.15197	0.680002	-1.01169	0.153032	-0.46924	0.854573	0.81611	1.07113	-0.252608	-0.938333	-0.342496	0.0551201	-1.39387	1.02605	-0.13143	0.733518	1.13514	1.83273	0.670541
3	18	1	4	0.788252	2.2359	2.23153	1.11599	0.533347	-0.55672	-2.86282	-0.0475646	0.366591	1.86263	1.54244	0.0447732	0.420239	-0.244884	0.140493	1.25223	1.04614	0.827797	-0.141862	-2.58777	2.2249	1.12005
3	18	2	4	1.17	2.43219	2.08714	1.31664	-0.15033	-0.0644641	0.262245	1.78545	1.37882	0.0898024	-1.37611	0.341892	1.03241	2.21331	0.27022	-0.53239	-0.983277	-1.05139	0.189708	0.0978286	3.1174	3.27069
3	18	3	4	1.50235	-0.385684	-0.255588	0.38036	0.553959	-1.87061	1.94885	-0.129075	0.372397	-1.06416	-0.136646	-0.333602	0.112705	-0.749473	1.17335	-1.93436	1.11735	0.470549	0.833664	1.74357	1.21529	1.17082
3	18	4	4	-0.0628372	0.700414	0.230077	0.140028	0.698603	-0.279999	1.07533	0.260268	2.34962	0.707236	0.737611	-0.87684	0.359598	1.4807	0.162375	0.366514	-1.00685	0.0578161	-1.15249	0.242482	2.29569	1.5848
3	18	5	4	1.03526	1.33739	0.623673	1.045	-1.62997	1.18661	-1.19573	0.725814	1.39584	0.739559	0.348033	-0.482295	1.47068	0.305448	0.684625	-0.0582799	2.41041	-0.122899	1.31011	1.57511	1.41095	0.856308
3	18	6	4	-0.194017	1.14836	1.12342	-1.35452	-0.351739	1.21853	0.636512	1.7068	-0.0292832	1.21231	-1.07902	-0.275382	0.455681	0.350608	2.24664	0.612649	-0.0237824	0.728213	-0.198084	0.991135	2.76225	-0.241864
3	18	7	4	0.494269	1.16951	0.877786	1.02664	0.428273	-0.944542	-0.857392	0.10256	2.44867	-0.609326	0.75918	1.47818	-0.34877	1.63341	0.877966	0.0371027	-0.313493	0.871054	-0.385759	0.939904	0.0969922	2.57318
3	18	8	4	1.5051	1.81279	0.652843	-0.661139	0.907425	-1.50205	0.876805	0.832075	2.43806	-0.546445	0.72662	1.421	-0.899073	0.168299	1.4905	-0.438759	-0.171304	1.89069	-0.353224	1.04952	2.38599	1.03724
3	18	9	4	0.115986	0.921202	0.519907	-1.41059	1.03251	1.78183	0.772116	1.14744	1.61519	2.74455	0.204058	-0.604277	2.28262	-0.337599	0.271716	1.2937	1.30425	-0.307707	1.03931	-0.343082	2.26949	1.27543
3	18	10	4	1.38906	0.776141	-0.831316	1.90693	0.961688	-0.645283	-0.679542	-0.405407	1.41285	0.537237	0.711913	0.329075	-0.523127	-0.199863	0.396841	1.11539	0.365638	-0.541105	0.470873	1.40601	2.0654	1.45543
3	19	1	4	0.644887	0.897584	-0.855986	-0.263445	0.49099	0.293789	-0.591108	0.427269	-0.324296	-0.524961	1.48741	0.544948	0.210935	-1.8239	-0.592422	0.317442	-0.426379	-0.546488	1.37606	0.965516	-0.43026	1.08325
3	19	2	4	-0.752589	0.581257	-1.27959	-0.574	1.1112	-1.43909	-0.630894	-0.496332	0.315335	0.487246	-0.0127827	-1.21506	-0.778502	-1.55175	-1.17314	-1.28218	0.684505	-0.863233	0.331697	-0.081857	2.5736	0.611295
3	19	3	4	0.68998	-0.152234	0.857665	0.596705	0.103378	0.175664	-0.363906	2.64213	1.96415	0.437603	-0.465802	0.163083	0.832094	0.883754	1.33026	0.154387	-0.864355	0.670238	1.65778	0.349952	-0.492668	0.244907
3	19	4	4	0.31088	-0.65318	0.861547	-1.6976	1.69145	-0.536156	1.3227	0.0585997	-0.0716677	0.105004	-0.384199	0.615781	0.385616	0.104225	0.150255	0.776425	-1.12659	-0.147428	-0.921865	0.247073	-0.910916	-1.88996
3	19	5	4	-0.860657	0.237491	-0.622941	0.304269	0.195206	-0.715606	-0.0971483	0.649547	0.618838	0.13599	0.793408	0.255364	0.328603	-1.74621	-0.104615	-0.422753	0.275639	-1.78136	0.812825	0.805051	2.1909	0.543278
3	19	6	4	0.0992851	0.353081	0.371627	-0.983425	0.491572	-0.200536	-0.932901	2.08245	0.0218046	0.0901086	-0.844096	-1.24597	-0.740937	0.98164	1.12722	-0.212184	1.34081	0.732864	-0.0609106	1.77416	1.40764	-1.78954
3	19	7	4	-0.254236	0.918569	1.44909	0.379281	0.35528	0.375061	-0.706454	0.366567	1.1106	1.64535	0.729494	0.367438	1.00154	-0.440184	0.891254	0.239206	0.142156	-1.47756	0.572041	0.462989	-0.704189	-0.277442
3	19	8	4	-2.08033	0.808607	1.4319	0.887344	-0.159927	0.329032	-0.924548	0.985117	0.777211	-0.28288	1.18452	-1.06081	-0.174301	1.46606	1.34323	-0.00476165	0.658113	-0.714932	-2.08569	0.31552	-0.350223	2.07052
3	19	9	4	-0.576994	0.0947459	2.38419	0.316865	-0.274232	1.7709	0.47659	-0.515319	1.15083	0.840249	-0.67313	-0.0465368	-0.733031	0.460421	0.126444	-0.95543	0.177072	-1.09996	0.533915	-0.147749	-0.708823	-0.691047
3	19	10	4	0.517871	-1.39402	-1.45132	0.463707	0.304025	0.875338	0.282362	0.908627	-0.137283	-0.252956	1.13734	-0.0310581	-0.0699966	-0.425342	0.0526181	1.1086	-0.0178995	-0.337997	0.167446	0.0292738	-1.0393	1.09672
3	1	1	5	2.3088	0.367062	-1.2214	2.47882	-0.746661	0.644061	-1.22159	-0.306624	2.01929	-0.0881786	0.198854	0.770911	1.61776	1.38346	0.0783506	-0.444101	0.406094	-0.747928	0.855304	-0.0875183	0.202756	-0.295923
3	1	2	5	-0.216053	0.11715	-0.0913469	-1.2324	-1.08906	-1.22412	0.38978	1.47279	-0.304623	1.3378	0.494436	0.206874	0.955851	-1.1967	0.402468	-0.617122	0.271967	-0.473782	1.72359	1.04053	0.951499	1.14887
3	1	3	5	-0.109457	-2.34838	0.957696	0.241439	1.12224	-0.771566	-0.259868	-1.06322	0.444329	-0.0892419	1.30841	-0.168258	-1.1096	-0.346997	-0.0119405	-0.294612	0.266358	-0.517575	1.79483	1.17668	-0.738135	-0.151536
3	1	4	5	1.42564	0.409185	0.570607	-0.121079	1.29062	0.781871	-0.598494	-2.83506	0.829248	0.224889	0.61614	-0.60301	-2.87564	-1.33542	0.219126	0.470005	-0.788969	1.27811	-0.727515	2.5376	0.540542	-0.608644
3	1	5	5	0.465046	1.53051	2.34732	1.03755	1.68349	1.55296	-0.586618	-0.0548383	-1.17224	0.862995	-0.0741435	-2.26395	0.697234	0.98585	-0.233463	0.0243668	-2.30178	0.393449	0.392199	-1.75482	1.61956	0.654103
3	1	6	5	-1.70361	-0.706502	2.09146	-0.134152	-1.38637	1.71867	1.41616	0.931516	-0.499344	1.05217	0.668258	-2.12416	0.768887	0.0760081	0.59449	-1.80772	-0.505422	0.614624	1.57172	-1.43103	-1.24838	0.399759
3	1	7	5	0.604871	0.0176103	1.7131	0.763664	0.558293	0.415858	1.07083	-0.246293	1.57446	-2.90002	-1.31604	3.31482	2.38951	0.492223	-1.18104	-0.267496	0.278439	1.926	-0.399775	0.957794	1.07738	1.94067
3	1	8	5	-0.129979	1.1265	1.68946	0.442834	0.313366	0.39796	-0.031904	0.246433	-1.42127	1.32343	1.53417	0.263234	0.687113	0.563829	1.21882	0.181884	-0.383038	-0.996188	1.43172	0.100233	0.33919	-1.98923
3	1	9	5	-0.169099	1.85033	0.0272025	1.12546	-1.16351	1.38769	-0.0239725	-1.61096	-0.167891	1.82217	1.04295	-0.981327	0.207273	1.40994	-0.898948	0.700446	0.268437	1.4664	0.31104	-0.677751	-1.13442	-0.556315
3	1	10	5	-1.2484	1.04539	-0.0605813	-2.13788	-1.53725	0.269003	0.900419	-0.988566	-0.100092	1.99196	-1.14836	-0.698952	0.711984	-0.165709	2.46665	0.995936	1.32006	-0.324121	-0.86586	-0.930134	-0.405522	-0.0328409
3	3	1	5	-1.10399	0.742563	1.58451	-0.491953	0.820014	0.0620046	0.347537	-0.306936	1.04231	-0.387878	2.29096	-1.63609	1.74625	0.545315	1.98633	-0.554037	0.550664	-0.45889	1.11843	0.700667	2.19356	1.04696
3	3	2	5	0.807864	1.80291	1.20297	1.60794	0.0105285	1.51752	0.315816	-1.26747	1.68914	0.848526	-1.01659	0.616922	-0.0683234	1.64846	1.68113	-0.292686	0.818836	-0.583662	2.03757	1.93682	1.03401	-0.310238
3	3	3	5	0.567046	0.380741	-2.35501	0.169724	-0.225864	-0.468093	-0.467774	-0.860233	-0.151809	-0.328967	0.855454	0.0612686	-1.17233	-0.3518	-0.636849	0.760166	0.393542	1.01473	-0.432166	0.96291	-0.57395	0.327871
3	3	4	5	0.763196	-0.639158	1.88164	0.916967	-0.545707	0.0165492	0.118382	1.06696	-0.42162	1.09074	1.40659	-0.697988	0.69259	1.53183	1.04101	0.967406	1.16656	0.306174	-0.400721	0.714333	-0.686381	1.37009
3	3	5	5	-0.35311	-0.221304	0.031993	-0.0947656	-0.529466	-1.47316	-0.229027	0.700913	1.82401	0.668272	0.310984	1.045	-0.999963	0.119722	0.223478	-0.213803	0.733453	1.11051	-0.189202	0.582261	0.709757	-0.638132
3	3	6	5	-1.02462	-1.03098	0.402342	1.84114	-0.313112	1.20852	0.713498	0.518641	-0.0249569	2.40002	1.64659	-0.880269	1.49332	-0.244645	1.25162	-0.183322	1.05154	1.75348	1.81099	0.529028	0.0527135	0.530652
3	3	7	5	-1.92532	1.77781	-0.516371	0.479225	0.491644	1.40038	-0.852287	-1.15977	0.0275271	-0.420342	0.320563	-0.527484	-1.39359	1.09971	1.33934	2.3567	2.49474	0.445647	-2.21478	0.230986	0.614375	1.16515
3	3	8	5	0.293137	1.92063	-0.819426	0.78268	1.47898	-0.318986	0.177743	2.26056	1.51641	0.985475	0.18275	-0.248177	-0.486635	0.569086	1.70687	1.2984	0.97601	1.45325	1.11697	2.69194	-0.395313	1.22931
3	3	9	5	1.2828	0.0289113	0.119793	1.67014	-0.752882	-0.100612	0.328481	1.19382	-0.21867	-1.08523	-0.809263	-1.77276	-0.456185	-0.646469	1.70863	-0.510164	1.25878	0.331953	0.404666	-2.60234	-1.08883	-0.557711
3	3	10	5	-0.15625	0.824716	-0.24197	-0.29805	0.0601821	0.0045485	0.150916	1.98202	1.348	0.534693	-0.136293	1.51362	0.452304	1.20925	-0.517421	-1.27111	0.709387	-0.471405	0.29006	2.69468	0.389533	1.28724
3	4	1	5	-0.442039	0.677048	0.536932	0.0143018	-0.47507	0.426903	0.799524	-0.573023	0.446145	2.81714	1.29706	-1.10025	-0.365787	3.03226	0.322232	1.03987	-0.395223	0.107728	-0.556011	0.23899	0.316915	1.17684
3	4	2	5	0.658936	0.949504	1.04572	-2.02049	-0.560645	0.535474	0.0689237	1.20649	1.47343	-1.00261	0.298913	-0.982843	-0.361556	0.813348	0.858077	0.0856602	1.30932	-0.683661	-0.758667	1.7109	1.19008	1.9829
3	4	3	5	0.58836	0.167408	0.626529	0.467967	0.055457	2.28428	1.34789	1.92907	0.225343	0.8254	-1.35154	1.02651	-0.21844	0.934572	-0.392468	0.961892	0.421794	-0.565211	-0.482711	0.0735542	1.93596	1.73653
3	4	4	5	0.621783	-0.0936299	-0.362677	1.51426	1.41252	0.942308	-0.69346	0.802205	1.11132	1.28614	0.718714	0.0812784	1.34329	-0.661533	-0.317011	0.103551	-0.866394	0.183035	0.606642	0.203931	0.808479	1.21593
3	4	5	5	-0.29642	1.28002	0.012716	0.250964	1.08455	0.580226	0.204209	0.477725	0.391555	1.85685	1.05607	-0.237172	2.43162	0.50328	-0.0992051	0.176081	-1.63409	-0.354436	0.445538	-0.104352	0.322395	-0.11674
3	4	6	5	1.41391	-1.70561	-0.0909711	-0.364678	-1.76724	-2.10912	0.567184	1.05802	1.08982	0.300249	1.14761	1.61862	-0.947386	0.746386	-0.500501	-0.906736	-0.787882	2.27507	1.20872	1.19704	1.74133	0.0284855
3	4	7	5	0.263901	0.700462	1.81021	1.48823	-1.56154	-0.303318	1.50629	-1.57163	2.07589	1.4041	1.1535	-0.210816	-0.488202	1.00303	0.357953	1.53982	1.1902	2.51461	-0.461923	0.702262	0.256905	2.37279
3	4	8	5	-0.178574	0.305011	0.466171	-0.762381	1.08476	0.998148	1.01513	1.52538	2.53729	0.962147	-1.18499	0.0250666	0.157002	-0.163189	-0.334071	0.756111	-0.105312	-0.196965	-0.0490805	0.0686287	1.02996	1.24479
3	4	9	5	-1.03381	-0.388041	0.393327	1.16416	-0.73239	-1.2939	-0.0837434	-0.190209	0.583694	-0.678466	1.62223	-1.80113	-0.305855	2.04426	-0.31493	-1.00324	-0.575883	-0.0603712	-1.22723	1.24217	2.20886	1.5545
3	4	10	5	-1.21195	-1.62408	0.123437	-0.368051	0.725192	-0.74696	-0.186709	1.11157	0.551244	2.24259	0.281457	-2.16442	0.364275	-0.747027	1.46487	-0.623715	0.146205	0.529232	0.670992	-0.202832	-1.12085	1.51838
3	10	1	5	0.489257	-0.190055	2.00694	-0.807511	1.73371	-1.49101	0.821598	2.65357	0.262003	-0.106425	2.33006	-0.33714	2.68713	0.845169	-0.374391	0.412257	-0.497474	0.151831	0.161403	0.439606	1.58961	1.90685
3	10	2	5	-1.38892	0.316318	1.50949	0.563116	0.573331	0.275141	-0.832182	0.37514	2.13137	1.16544	1.11834	1.72115	0.684182	1.81483	2.14179	0.157514	1.69991	-0.0474326	0.664003	1.27854	0.883995	2.31851
3	10	3	5	1.38387	-0.952974	1.37012	1.26599	0.0770611	1.62551	0.914172	1.20495	0.184633	0.16715	0.134776	1.65487	1.28875	-0.098867	0.444832	0.694138	0.340065	-0.0234419	1.18802	1.6031	-0.0069446	-0.325157
3	10	4	5	-0.74242	1.50198	1.73808	0.797051	1.49836	-0.882812	-0.533362	-0.47887	1.04987	1.39874	-0.607361	-0.660672	1.60644	0.22202	-1.05817	-0.402318	-0.807907	1.1147	-0.258006	-0.328232	1.08987	0.712317
3	10	5	5	0.035228	1.50544	0.580984	1.36696	0.626954	-0.44996	0.872994	1.47708	1.02873	0.196396	-0.17028	0.408602	0.720423	1.26587	1.43484	0.219771	1.17479	-0.857963	1.16791	1.04338	1.57218	1.56183
3	10	6	5	1.76223	-0.855158	1.19274	-0.0814226	0.140761	-1.5766	2.66458	0.960332	0.702492	1.22751	-0.0242369	0.999131	0.193908	1.1943	-0.295702	1.95683	0.642387	-0.882045	2.27938	1.07476	0.447235	1.33725
3	10	7	5	0.389157	0.505394	0.353385	0.777252	1.29887	1.19314	1.17874	0.427006	0.268971	-0.0293138	1.22011	0.851495	-0.200009	-1.22079	0.310884	-0.328921	0.413758	0.432963	1.31843	-1.23452	0.685852	0.17736
3	10	8	5	1.24542	2.71492	-1.45006	0.31768	-0.718094	-0.462199	0.489911	1.19978	0.476412	-0.102506	0.851611	-1.19358	0.557706	0.395036	-0.196185	1.90984	-0.256083	0.755525	1.84218	-0.749725	-1.90222	1.23225
3	10	9	5	0.181254	1.13666	-0.551348	-1.14152	1.06372	2.40795	-0.269322	-1.76625	-0.278202	0.00384291	-0.376566	1.15368	0.210115	0.130633	1.71783	-0.487969	-0.563974	1.49338	1.0653	-0.0817015	0.126976	-0.425044
3	10	10	5	-0.127639	1.20054	0.284455	0.350713	1.60358	-1.15887	0.838321	0.508877	1.70385	0.404846	2.16559	1.2261	0.813181	0.57917	1.92298	-0.116534	1.33266	-0.747014	-0.0421342	1.45253	1.28598	0.702469
3	11	1	5	0.036093	-0.234361	-1.11315	0.240478	0.224835	-1.39803	-0.0850638	-0.446148	0.547882	1.49994	-1.82318	0.528974	2.06934	0.865008	0.857857	2.01989	1.32748	-0.550479	0.111265	-1.02251	-0.500667	0.0486343
3	11	2	5	0.796418	-0.386942	-0.238022	-1.10721	0.698953	-0.837721	-0.274676	-0.240188	-0.345889	-0.725882	1.15123	-0.48521	0.545738	1.81102	0.958734	-0.287236	1.52777	1.16502	-1.74188	-1.73003	0.998729	-1.2789
3	11	3	5	-0.533258	1.11341	0.855862	0.384097	0.710253	-0.648335	-1.51458	-0.0381381	-2.4606	1.14564	-0.0624033	0.73277	0.578648	-0.587704	1.45541	0.119911	0.046186	-2.76849	0.330749	0.199967	1.898	-0.480781
3	11	4	5	0.232589	0.00431685	-1.45964	0.899104	-0.344998	0.913453	0.384845	-1.40392	0.766172	-0.32947	0.366327	-0.327256	-1.76416	1.35648	-1.25486	-0.502916	0.360097	1.39119	-1.75125	-1.08952	-0.481124	0.0325534
3	11	5	5	0.361384	0.0316394	0.454508	-0.788672	-1.99487	-0.395642	0.222918	0.0835636	-0.573241	0.136027	-0.0831741	-2.12228	0.208975	0.888074	0.230082	0.949762	0.610298	-1.26449	0.445333	1.47004	-0.726615	2.05334
3	11	6	5	0.541227	1.18372	0.5695	1.16537	0.884099	0.349976	0.789772	0.738032	1.0797	1.89252	0.427553	-0.546721	-0.374637	0.851354	0.750846	-0.726364	-1.01759	0.764888	1.22864	0.912145	0.870109	-1.33733
3	11	7	5	-0.242531	2.22288	0.157904	1.98226	-0.459608	0.177874	-0.523659	-0.959265	0.582032	2.33102	-0.0541644	0.564052	1.52652	0.375549	-0.949193	-0.605243	0.608521	1.86175	-0.9495	-0.529087	1.96447	-0.372649
3	11	8	5	-0.586558	0.97396	0.865442	-0.119414	-0.203601	-0.474032	0.441986	-0.315462	-2.10563	0.811031	-0.608311	0.531394	0.81715	1.67062	0.80559	-1.20633	-0.630396	-0.336871	1.22238	0.763518	0.233347	0.898434
3	11	9	5	-0.643196	2.17592	-0.915044	-0.170186	0.602943	-3.06701	0.861908	0.104302	0.444312	-0.321937	-1.20611	-1.72664	-0.396904	0.311655	1.16881	1.39809	-0.1055	0.153591	-0.455128	0.937487	2.30566	0.370509
3	11	10	5	-0.401643	0.0846515	-1.03429	0.104248	0.582999	-0.916714	-1.82992	1.10615	0.17447	0.549356	0.973392	-0.423931	-0.176749	-0.104583	1.20714	1.56596	1.11933	1.20331	-2.1817	-0.0491251	-0.532091	1.25494
3	12	1	5	1.43406	1.58509	3.04855	0.947898	1.3676	2.05974	1.5727	1.22898	1.35306	0.153818	-1.12352	0.63582	0.569775	1.95414	1.64881	2.23138	1.05835	-0.92675	0.168225	2.02444	3.64019	0.0434636
3	12	2	5	1.08849	1.24698	0.725112	1.15974	1.12432	0.283981	1.73972	0.629586	1.40051	0.432516	-0.772816	-0.490022	1.42549	1.07385	2.10937	-0.401209	-0.591475	-0.900981	-2.15033	1.82264	2.363	-0.0787087
3	12	3	5	-0.768042	0.518093	1.20638	-0.193375	2.07647	-0.0284463	1.17833	0.971381	0.305278	0.706993	-0.056693	-0.386381	2.21893	1.28497	1.27184	0.516353	0.974648	-0.227583	1.03001	-0.400046	0.792581	0.524985
3	12	4	5	-1.26288	1.09732	-0.344533	-1.69556	1.53535	1.71275	0.0281248	1.17859	0.36132	1.18642	-2.30573	-0.460472	0.603532	0.847966	2.00062	0.50069	1.26712	0.159775	0.110846	-0.913921	1.66351	-0.967797
3	12	5	5	0.62348	-0.30736	1.13408	1.21526	-0.529671	0.821996	1.52215	0.518525	1.31273	0.426391	-0.146611	0.484241	1.16066	0.286378	1.29382	0.159111	1.06309	-2.03259	-1.09671	2.16189	0.365553	0.822339
3	12	6	5	-0.298674	-0.503149	1.06816	0.431297	-0.827191	-1.58493	0.974464	-0.519164	1.74393	-0.221171	-0.265805	-0.217057	1.14855	1.29651	-1.13428	0.120453	1.08584	0.0747888	0.211288	1.37673	0.908227	0.444886
3	12	7	5	-1.2172	-0.809117	2.22524	1.16592	1.35431	0.224722	-1.65432	0.874439	1.14092	2.55773	0.42442	-1.53509	-1.36476	1.04094	1.29593	2.21221	0.456003	-0.705045	0.509475	0.622592	-0.0120755	0.825286
3	12	8	5	-0.664113	1.09662	0.939228	1.15025	0.0402191	1.42012	0.0403066	0.357599	1.89189	-0.282588	-0.57865	-1.21659	1.86837	0.336594	1.90867	1.82995	-0.677229	2.37706	0.241764	0.309986	1.04064	0.953932
3	12	9	5	0.611138	1.26489	1.03413	-0.120303	0.10254	0.528005	1.24068	0.182274	2.21983	-1.01783	1.02305	-0.52602	0.507394	1.29977	0.257658	2.1163	-0.607207	-1.45738	1.27285	1.78009	-0.326373	0.115715
3	12	10	5	0.68261	1.77004	1.2094	-0.301101	0.782609	0.175419	-1.55397	-0.129568	0.371468	0.276346	-0.804774	0.32444	-0.754883	-0.171435	1.72096	1.79704	0.441167	0.22697	-1.62115	0.11114	1.7457	0.465405
3	13	1	5	0.817341	1.70006	0.532192	0.635616	-0.0027998	-0.197301	-0.500962	-0.390446	0.212306	1.11172	1.28578	-0.221747	-0.846583	1.31022	0.613303	0.265505	-0.290421	-0.175715	-0.898443	-0.582405	1.97066	2.2979
3	13	2	5	0.215333	0.446253	1.04236	-0.398518	-0.188279	-1.37648	0.994487	0.242809	0.750576	2.30039	-0.721215	0.0817621	0.573419	1.7951	-0.725332	-1.01515	-0.899312	1.98811	-0.0552732	1.19855	2.0984	0.727185
3	13	3	5	-0.723903	-0.215887	1.66432	1.11067	-1.33459	0.43511	1.91907	1.61731	1.4245	-0.930596	0.0202153	0.578272	-1.32948	0.618185	-0.944065	2.56175	-0.696756	0.165474	-0.181438	0.361928	0.392317	0.523421
3	13	4	5	2.20751	1.30145	0.394887	0.56623	-0.519561	-1.13379	-0.66055	0.755145	1.16571	-0.956956	1.09261	-0.259217	0.786838	1.29674	2.37025	0.883957	0.610634	0.955734	0.823983	0.338953	0.343326	-1.45443
3	13	5	5	-0.78816	1.55906	1.74367	1.13722	-1.01392	1.41622	-0.116067	1.6188	0.663851	0.599131	-0.587101	0.435003	2.85439	0.869942	-1.28521	-1.54669	0.739241	-1.04891	-0.558416	1.09481	1.17387	0.212915
3	13	6	5	0.182505	0.230789	0.690377	0.468161	-0.138087	0.701772	0.226955	0.840856	-0.598949	0.241579	-0.214418	1.96636	0.481947	0.503219	0.654555	0.374181	1.39008	-1.74294	2.2274	0.313043	1.36524	-0.594537
3	13	7	5	1.3991	0.653171	1.29598	0.696689	0.564767	0.437998	-1.75389	1.35669	0.642244	1.24399	2.05152	-1.4075	0.105634	0.434824	0.0195166	0.252016	1.66226	0.063744	-0.95585	0.696317	-2.01653	-1.54438
3	13	8	5	-0.2826	0.0724047	0.724979	0.473208	1.13745	0.439008	-2.02951	-1.22776	0.904057	-0.694356	0.334614	0.174334	0.208038	-0.051315	0.381013	0.796924	-0.754333	-0.261503	0.94836	0.399866	0.172183	0.683964
3	13	9	5	0.754601	0.750383	-0.517561	-0.712326	-0.124203	-1.18814	0.066767	0.405232	1.59733	1.76038	0.665841	-0.116844	0.477716	1.39582	-0.192499	-0.0174645	-0.868306	-0.933376	0.343306	1.66509	0.434818	-0.916519
3	13	10	5	-0.908659	0.939391	1.31644	1.68543	-0.409252	-0.65335	-0.0440843	0.553631	-0.0525367	1.65471	-0.663481	0.475971	2.30853	0.502711	0.0396528	0.0296735	1.1062	0.657837	1.29561	1.35133	-0.669265	1.44948
3	16	1	5	-0.728966	2.02653	0.94792	-0.488802	0.352709	-0.116304	0.353611	-1.62712	-0.604	-1.59862	0.318227	0.268009	1.01692	0.634992	1.27318	1.30561	-0.671992	1.68985	-1.06468	-0.0557851	-0.671244	-0.569908
3	16	2	5	0.298631	-1.18955	1.97417	1.58577	1.26724	0.891947	0.698182	-0.0736595	-0.680753	1.13487	1.3047	2.5735	2.78555	-0.393132	0.631423	-1.05902	0.478935	0.547963	-0.0828769	2.0617	1.44841	2.15849
3	16	3	5	1.81072	-0.143686	0.965377	0.858002	1.11469	0.389603	-0.321149	-0.111121	-0.465075	-0.639129	-0.100458	-1.42001	-0.344075	-1.0138	0.654185	0.109306	-0.765406	0.857887	-0.687331	-0.281588	-0.576147	-1.75733
3	16	4	5	0.867271	0.435991	1.87817	0.365236	0.447287	-0.598516	0.534863	-1.78587	1.28971	-1.06083	-1.60839	1.04793	1.98125	2.23904	1.95596	1.26116	0.804191	-1.06581	-0.786477	-0.970705	-1.53301	0.879845
3	16	5	5	-0.700017	-1.15645	0.30699	-2.29783	-0.309059	0.602964	1.86182	-0.0106819	-1.90477	-0.572589	-0.131284	0.349699	-1.00777	1.38599	0.604328	0.612514	-0.0305704	0.308814	-1.43436	0.769045	0.363677	1.82474
3	16	6	5	0.0376589	-0.293572	2.119	1.05462	0.764059	0.0456415	0.603382	-1.2484	2.35606	0.85385	0.196149	0.77801	-0.0436116	1.20118	0.874708	-0.527843	-1.20983	-0.33093	0.169137	0.436091	-0.172521	3.79634
3	16	7	5	0.768349	1.96256	1.63651	1.80424	0.943741	-0.318497	-0.726587	1.62472	0.37311	1.32706	0.983788	-0.0181516	0.429829	0.670512	0.404754	1.46618	0.295311	0.66569	0.367629	2.88135	0.561136	-0.709126
3	16	8	5	1.94318	-1.41435	2.3957	0.755099	-0.0800142	1.38308	-0.102763	1.46316	-0.69904	-0.411624	0.909998	-0.163948	-0.854962	1.3114	-0.126217	0.892923	-0.311295	1.39938	-0.730548	1.22056	0.0559792	0.00306167
3	16	9	5	0.357072	-1.56561	0.86793	1.0757	0.78876	0.134493	-0.0365185	0.101445	0.0143859	1.95226	1.47597	-0.0626564	0.460406	0.15347	2.51031	0.138275	1.06955	-2.397	-0.775775	-0.63675	-0.525715	-0.537004
3	16	10	5	1.27673	0.324769	-0.885291	0.697279	-1.23389	0.880541	-0.827091	-0.889161	-0.296664	-0.158505	-1.8232	1.61067	1.33702	0.776038	1.17762	-0.370768	0.469945	-1.2978	0.429462	-0.259918	2.29856	0.153732
3	17	1	5	1.06234	0.965252	1.28252	-1.03735	-0.0418995	0.0504	-0.566972	-0.505224	2.23033	-0.361889	0.675609	-0.855682	0.263992	0.791088	1.5741	-1.30821	-0.250017	1.81016	-0.262758	0.0352382	2.08375	0.77426
3	17	2	5	0.700639	0.0774055	0.199058	0.189627	-0.873504	-0.0641376	0.312467	-0.624741	1.13297	0.641939	0.950122	-0.378518	1.04209	0.896329	-0.954843	0.41878	1.55839	2.94628	1.70136	1.09532	-0.252327	0.441003
3	17	3	5	2.02193	2.48047	1.21202	-1.29626	2.30949	0.87256	1.16662	-1.20077	0.416407	1.31106	1.23099	0.686235	-0.420617	0.119142	0.872648	0.384345	0.503428	-1.19356	1.49673	-0.435523	2.19599	0.891742
3	17	4	5	1.45809	-0.29946	1.96652	0.511582	0.329276	2.16552	1.83427	0.852729	1.6587	-0.117755	-1.65645	2.63225	-1.50366	-0.0704904	0.797025	0.357864	-0.910834	1.05633	0.182744	1.82278	0.0440634	0.922187
3	17	5	5	1.00891	0.665748	0.806893	0.59485	-0.253364	0.478699	0.124964	1.23349	1.75761	-0.1933	0.46211	0.970547	0.540866	1.70202	1.48171	0.0641106	-0.281967	0.400522	-1.83531	0.457348	1.0862	-0.874239
3	17	6	5	-0.0545417	0.533008	-0.0954936	0.0998926	-0.606586	-0.956641	0.329477	0.671117	0.662421	2.03435	-2.31748	-1.99891	0.90509	1.02529	-0.743998	-0.450342	-1.77927	-0.588343	-0.290957	1.63548	-0.556965	0.811828
3	17	7	5	0.637211	0.605739	1.66267	-0.460776	0.553953	0.557125	-0.657164	0.208389	1.16664	1.88241	0.159155	-0.297033	-0.23299	-0.435476	0.0662703	-0.45448	0.424408	-0.811209	0.92752	-0.449033	0.68942	0.684385
3	17	8	5	0.276934	0.273496	-0.871084	1.10652	-0.758474	-0.325488	1.5619	1.58946	1.35108	0.332695	0.517623	1.34711	-0.459017	0.407244	0.314211	-0.342366	1.07837	2.07625	0.746237	-0.678316	1.297	-0.473387
3	17	9	5	-1.04193	1.74387	0.422961	0.754603	-0.408676	-0.383998	1.30902	0.91089	1.29722	1.40211	0.153015	-1.30514	1.29809	0.300776	-0.334119	-0.63671	-0.355719	-0.446417	0.373076	1.78576	-0.531386	-0.284417
3	17	10	5	-0.938333	-0.342496	0.0551201	-1.39387	1.02605	-0.13143	0.733518	1.13514	1.83273	0.670541	0.213236	-0.897273	1.21669	-2.34392	0.632802	-0.173411	0.235214	-1.55915	0.463264	0.337284	1.50481	0.0740484
3	18	1	5	0.420239	-0.244884	0.140493	1.25223	1.04614	0.827797	-0.141862	-2.58777	2.2249	1.12005	-0.260675	0.0373728	0.713649	1.48456	1.62313	1.42152	-0.0723558	-1.84104	-0.0381403	0.485685	1.63976	0.131602
3	18	2	5	1.03241	2.21331	0.27022	-0.53239	-0.983277	-1.05139	0.189708	0.0978286	3.1174	3.27069	1.77524	0.254693	1.48871	0.349909	-1.26157	0.815454	-0.320563	1.22368	-0.852913	2.62608	2.04185	1.08253
3	18	3	5	0.112705	-0.749473	1.17335	-1.93436	1.11735	0.470549	0.833664	1.74357	1.21529	1.17082	-1.91161	-0.103119	0.364799	-0.137859	-1.18441	1.48336	-0.765119	0.914226	-2.09566	0.770332	1.30565	0.467873
3	18	4	5	0.359598	1.4807	0.162375	0.366514	-1.00685	0.0578161	-1.15249	0.242482	2.29569	1.5848	1.11294	-0.315204	1.64962	-0.287316	2.05383	0.261984	-0.400875	-0.601609	-0.596525	0.334818	2.00199	2.0593
3	18	5	5	1.47068	0.305448	0.684625	-0.0582799	2.41041	-0.122899	1.31011	1.57511	1.41095	0.856308	-0.431062	1.70562	1.77316	0.7473	1.11687	-1.59615	0.220293	1.49401	1.29523	1.13553	1.44641	1.07191
3	18	6	5	0.455681	0.350608	2.24664	0.612649	-0.0237824	0.728213	-0.198084	0.991135	2.76225	-0.241864	-0.383607	0.821011	1.51184	-0.635556	0.538934	1.03478	-0.0350287	-1.17576	1.58649	2.81791	1.67977	-0.0781445
3	18	7	5	-0.34877	1.63341	0.877966	0.0371027	-0.313493	0.871054	-0.385759	0.939904	0.0969922	2.57318	0.613595	2.76659	-1.46121	0.600411	0.0154234	1.29565	-0.0306231	-1.62812	-0.0700486	0.180676	-0.428141	0.653751
3	18	8	5	-0.899073	0.168299	1.4905	-0.438759	-0.171304	1.89069	-0.353224	1.04952	2.38599	1.03724	-0.407022	2.6323	1.56863	0.505986	0.450917	0.258154	-1.58171	0.653478	1.62876	0.6331	-0.497361	0.893049
3	18	9	5	2.28262	-0.337599	0.271716	1.2937	1.30425	-0.307707	1.03931	-0.343082	2.26949	1.27543	0.250224	-0.689317	0.485759	0.500758	-0.316761	0.680954	-0.221329	-0.447847	0.227281	0.497301	1.01103	0.11842
3	18	10	5	-0.523127	-0.199863	0.396841	1.11539	0.365638	-0.541105	0.470873	1.40601	2.0654	1.45543	-0.283311	0.538021	-0.871804	1.5114	0.208014	0.0278608	1.19632	1.03872	-1.05072	0.157541	0.994383	3.48277
3	19	1	5	0.210935	-1.8239	-0.592422	0.317442	-0.426379	-0.546488	1.37606	0.965516	-0.43026	1.08325	0.441121	-0.187475	0.703061	0.934669	0.368228	0.94586	-0.60806	-2.38138	-1.12191	1.82016	0.146289	0.834243
3	19	2	5	-0.778502	-1.55175	-1.17314	-1.28218	0.684505	-0.863233	0.331697	-0.081857	2.5736	0.611295	-0.0933717	0.32592	0.33658	1.03765	0.936563	-0.340705	0.527056	-0.272647	0.941005	1.59199	-0.624757	0.851407
3	19	3	5	0.832094	0.883754	1.33026	0.154387	-0.864355	0.670238	1.65778	0.349952	-0.492668	0.244907	-0.324171	0.911431	0.292709	1.05181	0.131384	1.17278	-3.36112	1.50348	0.806897	0.182294	0.422725	-0.273838
3	19	4	5	0.385616	0.104225	0.150255	0.776425	-1.12659	-0.147428	-0.921865	0.247073	-0.910916	-1.88996	1.82548	-0.278534	0.866793	0.124574	0.370932	0.634445	-1.53946	1.48059	-0.0710386	-0.698766	0.114607	0.726719
3	19	5	5	0.328603	-1.74621	-0.104615	-0.422753	0.275639	-1.78136	0.812825	0.805051	2.1909	0.543278	-0.176708	1.65619	1.87724	-0.109601	-0.323133	0.0707623	0.194843	-1.20238	1.18279	0.544805	1.77393	0.271967
3	19	6	5	-0.740937	0.98164	1.12722	-0.212184	1.34081	0.732864	-0.0609106	1.77416	1.40764	-1.78954	-0.325824	-1.11883	0.835594	1.63294	-0.0483038	0.915724	0.756684	-0.294632	0.110674	2.11932	0.729444	0.286213
3	19	7	5	1.00154	-0.440184	0.891254	0.239206	0.142156	-1.47756	0.572041	0.462989	-0.704189	-0.277442	-0.675916	0.940375	0.0220368	-0.913495	-0.394407	0.948187	0.0849571	-0.377294	0.0543169	0.242335	0.20543	-1.23217
3	19	8	5	-0.174301	1.46606	1.34323	-0.00476165	0.658113	-0.714932	-2.08569	0.31552	-0.350223	2.07052	-0.206129	0.68206	-0.211203	0.272942	-0.665754	2.00606	0.214945	1.19976	1.55603	1.69434	-1.75412	1.07029
3	19	9	5	-0.733031	0.460421	0.126444	-0.95543	0.177072	-1.09996	0.533915	-0.147749	-0.708823	-0.691047	1.42367	1.17509	0.216762	1.01536	-1.79177	0.349499	-0.521593	0.0336742	0.594799	0.498138	0.75433	0.201328
3	19	10	5	-0.0699966	-0.425342	0.0526181	1.1086	-0.0178995	-0.337997	0.167446	0.0292738	-1.0393	1.09672	-0.343448	0.337213	-1.04544	1.86171	0.766766	0.773443	0.259112	-1.04518	1.27579	-0.0253786	0.691672	-0.883172
3	1	1	6	1.61776	1.38346	0.0783506	-0.444101	0.406094	-0.747928	0.855304	-0.0875183	0.202756	-0.295923	-1.14447	1.45562	0.137715	1.91984	0.91683	0.190298	0.639222	0.0694488	-1.01216	-2.79641	2.00823	-0.524195
3	1	2	6	0.955851	-1.1967	0.402468	-0.617122	0.271967	-0.473782	1.72359	1.04053	0.951499	1.14887	-1.59598	0.915577	0.775596	0.0385073	0.123619	1.16433	-1.19305	0.738293	-0.549851	-0.277301	-0.682013	-0.198069
3	1	3	6	-1.1096	-0.346997	-0.0119405	-0.294612	0.266358	-0.517575	1.79483	1.17668	-0.738135	-0.151536	-1.29137	1.32925	0.133441	1.25493	0.377762	-0.501616	0.374235	0.108646	1.50654	-0.171346	-1.90857	-0.130089
3	1	4	6	-2.87564	-1.33542	0.219126	0.470005	-0.788969	1.27811	-0.727515	2.5376	0.540542	-0.608644	-0.262222	-1.75064	-1.91232	1.70595	1.93566	-0.437584	1.856	-0.135222	1.15064	-0.769794	0.622827	0.51106
3	1	5	6	0.697234	0.98585	-0.233463	0.0243668	-2.30178	0.393449	0.392199	-1.75482	1.61956	0.654103	3.96854	0.461415	-0.844827	1.01104	0.143296	-0.941421	-0.662395	-0.238468	-1.79919	-0.366661	0.584361	0.813116
3	1	6	6	0.768887	0.0760081	0.59449	-1.80772	-0.505422	0.614624	1.57172	-1.43103	-1.24838	0.399759	-0.741574	0.207938	1.12895	-0.147474	0.4202	1.02973	0.065716	1.5585	-0.265416	0.137676	0.261854	-0.407032
3	1	7	6	2.38951	0.492223	-1.18104	-0.267496	0.278439	1.926	-0.399775	0.957794	1.07738	1.94067	0.369102	-1.14172	0.448937	-0.781242	0.380789	0.300211	0.621646	0.0339377	2.31132	0.0843961	-0.208794	0.365742
3	1	8	6	0.687113	0.563829	1.21882	0.181884	-0.383038	-0.996188	1.43172	0.100233	0.33919	-1.98923	-0.478068	-1.56872	1.12261	-0.730754	1.31409	-0.736013	0.522659	-0.859333	0.911013	0.820114	0.0532753	-1.27318
3	1	9	6	0.207273	1.40994	-0.898948	0.700446	0.268437	1.4664	0.31104	-0.677751	-1.13442	-0.556315	-0.11513	-0.206833	0.963011	1.66659	0.673326	1.1384	0.666276	-2.17075	1.25174	0.499418	-1.04389	0.0102804
3	1	10	6	0.711984	-0.165709	2.46665	0.995936	1.32006	-0.324121	-0.86586	-0.930134	-0.405522	-0.0328409	-0.100796	-0.103636	-1.05178	0.185208	1.40962	1.27176	0.132954	-0.235579	1.1217	1.23556	-0.64446	0.424023
3	3	1	6	1.74625	0.545315	1.98633	-0.554037	0.550664	-0.45889	1.11843	0.700667	2.19356	1.04696	-0.430521	-0.166944	0.913312	0.589724	1.40473	0.720762	0.229268	0.265353	-0.850389	1.70957	0.892759	0.592499
3	3	2	6	-0.0683234	1.64846	1.68113	-0.292686	0.818836	-0.583662	2.03757	1.93682	1.03401	-0.310238	1.53974	0.789184	-0.876394	0.57442	-0.231149	0.91989	-0.539048	-0.736234	-0.52346	-0.147622	-0.642283	2.02031
3	3	3	6	-1.17233	-0.3518	-0.636849	0.760166	0.393542	1.01473	-0.432166	0.96291	-0.57395	0.327871	-1.1236	0.498718	0.399282	0.117932	1.2428	0.968093	-0.213932	-0.936465	0.309205	1.72545	0.478819	0.556159
3	3	4	6	0.69259	1.53183	1.04101	0.967406	1.16656	0.306174	-0.400721	0.714333	-0.686381	1.37009	2.51477	0.491423	1.92647	0.112969	1.32239	2.13492	0.360074	-0.178479	0.602716	-0.304743	1.01541	0.838199
3	3	5	6	-0.999963	0.119722	0.223478	-0.213803	0.733453	1.11051	-0.189202	0.582261	0.709757	-0.638132	-1.71084	-1.07008	-1.1089	0.522671	1.23934	2.00013	-0.0619031	0.968163	1.50465	0.897107	0.190325	1.99198
3	3	6	6	1.49332	-0.244645	1.25162	-0.183322	1.05154	1.75348	1.81099	0.529028	0.0527135	0.530652	-0.87129	-0.40828	-0.741397	1.58923	2.32371	-0.0614011	0.46734	-0.679376	0.898236	-0.574343	1.42765	-1.16116
3	3	7	6	-1.39359	1.09971	1.33934	2.3567	2.49474	0.445647	-2.21478	0.230986	0.614375	1.16515	0.831526	-1.79095	0.230066	1.03434	0.623175	0.864262	-0.218789	0.640744	1.8624	0.351698	1.96906	1.36291
3	3	8	6	-0.486635	0.569086	1.70687	1.2984	0.97601	1.45325	1.11697	2.69194	-0.395313	1.22931	-1.0489	1.98529	0.590719	0.219645	0.171635	-0.880227	1.20657	-1.83131	0.524832	0.890973	0.263147	0.67053
3	3	9	6	-0.456185	-0.646469	1.70863	-0.510164	1.25878	0.331953	0.404666	-2.60234	-1.08883	-0.557711	0.358568	0.391143	-1.52786	2.07443	1.7337	0.751595	-0.574412	-1.13876	-0.814756	-0.862954	1.24613	0.725276
3	3	10	6	0.452304	1.20925	-0.517421	-1.27111	0.709387	-0.471405	0.29006	2.69468	0.389533	1.28724	0.694039	-0.440014	0.363758	0.0207177	0.469065	0.496634	-0.693201	0.815234	-0.786707	-0.360275	1.31968	0.700831
3	4	1	6	-0.365787	3.03226	0.322232	1.03987	-0.395223	0.107728	-0.556011	0.23899	0.316915	1.17684	-0.82915	-0.705899	1.2676	0.892873	-0.747802	-0.900206	0.664464	-1.49001	-0.0128987	0.0278835	0.228003	0.811596
3	4	2	6	-0.361556	0.813348	0.858077	0.0856602	1.30932	-0.683661	-0.758667	1.7109	1.19008	1.9829	0.249359	0.227043	1.02035	-0.922912	0.299292	1.30657	0.245438	0.923834	0.0948096	0.279736	-0.0417174	1.31764
3	4	3	6	-0.21844	0.934572	-0.392468	0.961892	0.421794	-0.565211	-0.482711	0.0735542	1.93596	1.73653	-1.18929	-2.04825	0.90931	1.64287	0.569961	-0.24152	-0.714414	-0.0363491	-0.305927	1.5127	1.59196	0.87915
3	4	4	6	1.34329	-0.661533	-0.317011	0.103551	-0.866394	0.183035	0.606642	0.203931	0.808479	1.21593	1.85195	0.590708	0.199309	0.0837539	0.511693	0.962519	-1.00511	1.19107	-0.563005	0.829718	2.08423	0.45658
3	4	5	6	2.43162	0.50328	-0.0992051	0.176081	-1.63409	-0.354436	0.445538	-0.104352	0.322395	-0.11674	0.689927	1.03355	0.377502	0.361138	1.61842	0.80635	-0.566394	-0.875281	0.10957	1.0047	0.987275	0.686298
3	4	6	6	-0.947386	0.746386	-0.500501	-0.906736	-0.787882	2.27507	1.20872	1.19704	1.74133	0.0284855	1.65186	0.474194	-0.429287	-0.138354	0.953823	-0.204864	-0.983344	-2.45028	0.694351	1.09856	0.495049	-0.142063
3	4	7	6	-0.488202	1.00303	0.357953	1.53982	1.1902	2.51461	-0.461923	0.702262	0.256905	2.37279	-0.97561	-0.630488	1.15185	1.20462	-0.857204	0.352038	-0.0177511	0.958583	-0.229836	1.34847	0.849791	0.971163
3	4	8	6	0.157002	-0.163189	-0.334071	0.756111	-0.105312	-0.196965	-0.0490805	0.0686287	1.02996	1.24479	-2.17098	-0.797911	1.68072	0.558664	-0.489623	-0.62284	-1.12338	1.51139	-0.581634	2.39429	1.05744	1.82412
3	4	9	6	-0.305855	2.04426	-0.31493	-1.00324	-0.575883	-0.0603712	-1.22723	1.24217	2.20886	1.5545	1.78336	1.44361	0.168604	-0.332138	-0.864924	0.405678	-0.550444	0.869171	-0.318809	1.47174	1.88003	-0.268032
3	4	10	6	0.364275	-0.747027	1.46487	-0.623715	0.146205	0.529232	0.670992	-0.202832	-1.12085	1.51838	0.682931	0.850743	0.661339	0.720135	-0.357759	0.472665	0.71821	1.24337	0.884849	1.40347	0.727086	0.813983
3	10	1	6	2.68713	0.845169	-0.374391	0.412257	-0.497474	0.151831	0.161403	0.439606	1.58961	1.90685	2.00879	0.610947	0.986602	0.583881	1.69431	-0.111446	-0.176075	-0.000998652	1.31864	-0.00991665	0.64106	-0.446303
3	10	2	6	0.684182	1.81483	2.14179	0.157514	1.69991	-0.0474326	0.664003	1.27854	0.883995	2.31851	0.48305	-0.234793	0.868548	3.34473	-0.000107105	1.69974	0.698749	1.55285	2.04847	1.42372	1.54529	1.04218
3	10	3	6	1.28875	-0.098867	0.444832	0.694138	0.340065	-0.0234419	1.18802	1.6031	-0.0069446	-0.325157	1.81138	-0.0231518	0.107276	1.31289	0.81856	0.736097	-0.781048	-1.21093	-0.74304	0.110636	-1.966	-2.31882
3	10	4	6	1.60644	0.22202	-1.05817	-0.402318	-0.807907	1.1147	-0.258006	-0.328232	1.08987	0.712317	-1.67568	2.27419	1.08897	0.953643	0.863442	1.10877	2.93031	1.67289	1.81936	-0.16601	0.0997683	1.64187
3	10	5	6	0.720423	1.26587	1.43484	0.219771	1.17479	-0.857963	1.16791	1.04338	1.57218	1.56183	0.162971	2.1374	-0.0848452	-0.74143	2.07809	0.584876	-0.0727447	0.540314	0.0802893	2.42708	2.35038	-0.235931
3	10	6	6	0.193908	1.1943	-0.295702	1.95683	0.642387	-0.882045	2.27938	1.07476	0.447235	1.33725	-0.149845	-0.107993	0.986774	1.44101	0.697941	1.55062	-0.498562	1.50951	0.870729	0.0963335	0.969231	1.32564
3	10	7	6	-0.200009	-1.22079	0.310884	-0.328921	0.413758	0.432963	1.31843	-1.23452	0.685852	0.17736	0.143785	-0.219993	1.23087	-0.256209	0.677506	2.00895	1.07816	1.52832	0.0765861	0.579051	0.0618936	-0.0802947
3	10	8	6	0.557706	0.395036	-0.196185	1.90984	-0.256083	0.755525	1.84218	-0.749725	-1.90222	1.23225	0.159406	-0.425908	0.85914	2.02511	1.51525	0.660213	-0.0559429	0.103343	1.44268	1.53024	0.483321	0.219702
3	10	9	6	0.210115	0.130633	1.71783	-0.487969	-0.563974	1.49338	1.0653	-0.0817015	0.126976	-0.425044	0.547246	0.485801	0.727642	-1.43313	1.65757	-1.38114	2.50555	-1.25176	1.63018	0.315811	2.32464	1.79082
3	10	10	6	0.813181	0.57917	1.92298	-0.116534	1.33266	-0.747014	-0.0421342	1.45253	1.28598	0.702469	-0.0783727	0.466289	0.330634	-0.253046	1.61859	0.807338	0.0921361	0.452945	0.106475	0.629201	1.51863	1.60902
3	11	1	6	2.06934	0.865008	0.857857	2.01989	1.32748	-0.550479	0.111265	-1.02251	-0.500667	0.0486343	0.151245	1.10378	-0.416588	-0.679601	2.33771	-1.01383	-0.577596	-1.24246	0.346424	-0.208873	1.06322	0.760116
3	11	2	6	0.545738	1.81102	0.958734	-0.287236	1.52777	1.16502	-1.74188	-1.73003	0.998729	-1.2789	-0.977068	-1.16251	1.22083	0.254602	-1.31611	-1.0687	0.89168	1.93114	-1.3374	-0.0217113	2.31531	0.861611
3	11	3	6	0.578648	-0.587704	1.45541	0.119911	0.046186	-2.76849	0.330749	0.199967	1.898	-0.480781	0.602422	-1.52924	0.92923	0.65025	1.32027	0.42653	-0.571005	-0.886461	-0.811151	-0.514872	-0.882866	0.099341
3	11	4	6	-1.76416	1.35648	-1.25486	-0.502916	0.360097	1.39119	-1.75125	-1.08952	-0.481124	0.0325534	-0.446806	-1.1119	-0.644523	0.917154	1.13609	1.99538	-1.11044	0.767829	0.462802	0.816246	0.240803	0.044537
3	11	5	6	0.208975	0.888074	0.230082	0.949762	0.610298	-1.26449	0.445333	1.47004	-0.726615	2.05334	0.317061	-0.436223	0.121704	-0.782463	-0.380049	1.10464	-0.303279	0.239162	-1.11272	0.624136	1.33601	0.425652
3	11	6	6	-0.374637	0.851354	0.750846	-0.726364	-1.01759	0.764888	1.22864	0.912145	0.870109	-1.33733	1.79234	-0.78355	-0.274989	0.0262309	-1.28615	-0.748336	0.789063	-0.0825102	0.862136	1.32216	-0.0450806	-0.116783
3	11	7	6	1.52652	0.375549	-0.949193	-0.605243	0.608521	1.86175	-0.9495	-0.529087	1.96447	-0.372649	-0.740858	-0.983376	-2.56201	0.628241	-0.279025	0.375903	0.876993	0.934082	1.62801	-0.515048	-0.000635014	1.08448
3	11	8	6	0.81715	1.67062	0.80559	-1.20633	-0.630396	-0.336871	1.22238	0.763518	0.233347	0.898434	0.559955	-1.07209	-0.287731	0.645823	1.67165	1.37465	0.711778	-0.83723	-1.12619	0.277776	0.256583	0.330102
3	11	9	6	-0.396904	0.311655	1.16881	1.39809	-0.1055	0.153591	-0.455128	0.937487	2.30566	0.370509	2.65685	-1.2596	0.247138	0.159638	-0.835724	-0.477609	-0.798474	-0.286553	0.0382698	0.710991	1.65401	-0.458175
3	11	10	6	-0.176749	-0.104583	1.20714	1.56596	1.11933	1.20331	-2.1817	-0.0491251	-0.532091	1.25494	1.21417	0.46212	-0.178428	0.146687	-1.77687	-0.626358	0.630127	1.84169	-0.236535	1.83946	-1.27666	0.505167
3	12	1	6	0.569775	1.95414	1.64881	2.23138	1.05835	-0.92675	0.168225	2.02444	3.64019	0.0434636	-1.74825	-0.284142	2.14288	1.61067	0.62479	0.479576	-0.0413756	-0.94162	0.148448	0.952987	0.695961	1.97378
3	12	2	6	1.42549	1.07385	2.10937	-0.401209	-0.591475	-0.900981	-2.15033	1.82264	2.363	-0.0787087	0.571683	1.27525	1.35641	0.44888	1.96897	0.544176	1.68696	2.99287	-0.442541	0.762424	1.43184	-0.681305
3	12	3	6	2.21893	1.28497	1.27184	0.516353	0.974648	-0.227583	1.03001	-0.400046	0.792581	0.524985	0.769058	-0.642746	-0.760919	1.69142	1.51598	0.924989	0.185469	-0.455928	0.654652	0.950538	1.25371	0.644285
3	12	4	6	0.603532	0.847966	2.00062	0.50069	1.26712	0.159775	0.110846	-0.913921	1.66351	-0.967797	-0.940676	-1.66374	-0.645638	1.45082	0.814648	0.554768	0.0690153	0.389316	-0.111848	1.88345	2.42691	0.0116897
3	12	5	6	1.16066	0.286378	1.29382	0.159111	1.06309	-2.03259	-1.09671	2.16189	0.365553	0.822339	1.02293	-1.13722	-1.0831	-0.344771	0.113282	1.36719	-0.348936	0.912702	0.54938	0.973583	1.35229	0.516874
3	12	6	6	1.14855	1.29651	-1.13428	0.120453	1.08584	0.0747888	0.211288	1.37673	0.908227	0.444886	-1.98019	-0.960543	1.14747	1.59219	-0.0357584	-0.955373	-0.0102672	-0.761741	0.676328	2.68151	0.31267	-1.04509
3	12	7	6	-1.36476	1.04094	1.29593	2.21221	0.456003	-0.705045	0.509475	0.622592	-0.0120755	0.825286	-0.0333184	1.02733	0.740994	-0.0432837	-0.618677	0.216979	-0.255009	0.195597	2.41517	1.90878	0.606766	0.398947
3	12	8	6	1.86837	0.336594	1.90867	1.82995	-0.677229	2.37706	0.241764	0.309986	1.04064	0.953932	-0.467877	-1.03208	0.096796	1.41833	0.327918	0.723264	0.126758	-2.56229	-1.15311	-0.512433	1.27073	0.894488
3	12	9	6	0.507394	1.29977	0.257658	2.1163	-0.607207	-1.45738	1.27285	1.78009	-0.326373	0.115715	1.21292	0.475117	1.01746	0.0484235	1.22425	-0.23574	0.144728	-0.464693	-0.732996	1.59081	1.7229	0.191147
3	12	10	6	-0.754883	-0.171435	1.72096	1.79704	0.441167	0.22697	-1.62115	0.11114	1.7457	0.465405	0.724544	-0.259055	0.599637	0.0308451	1.84515	0.608084	2.62804	-0.057003	-0.535957	0.520284	1.207	0.0843231
3	13	1	6	-0.846583	1.31022	0.613303	0.265505	-0.290421	-0.175715	-0.898443	-0.582405	1.97066	2.2979	1.34279	2.48168	-0.802136	1.97581	0.290471	1.41982	-0.258249	0.411287	-0.56268	0.835338	-0.222563	1.52758
3	13	2	6	0.573419	1.7951	-0.725332	-1.01515	-0.899312	1.98811	-0.0552732	1.19855	2.0984	0.727185	-0.440722	1.4357	1.13466	2.49968	3.3199	-0.752194	-1.46452	0.435977	0.074878	2.08673	1.74155	0.502555
3	13	3	6	-1.32948	0.618185	-0.944065	2.56175	-0.696756	0.165474	-0.181438	0.361928	0.392317	0.523421	-0.464513	-0.851215	1.57892	1.41137	-0.0859415	0.457829	2.15281	-0.928162	0.18666	1.33993	1.80123	-0.355804
3	13	4	6	0.786838	1.29674	2.37025	0.883957	0.610634	0.955734	0.823983	0.338953	0.343326	-1.45443	1.28271	1.05034	1.01048	1.00641	4.6248	0.721619	-2.87052	-2.10767	0.0680482	0.644201	2.42863	-0.667177
3	13	5	6	2.85439	0.869942	-1.28521	-1.54669	0.739241	-1.04891	-0.558416	1.09481	1.17387	0.212915	-0.875357	0.029483	1.39779	-0.155587	-0.596765	0.750475	1.08613	-2.07432	0.249524	1.47219	1.34657	-0.586824
3	13	6	6	0.481947	0.503219	0.654555	0.374181	1.39008	-1.74294	2.2274	0.313043	1.36524	-0.594537	0.856607	0.513656	-0.773195	0.276984	-0.296896	0.016395	-0.268342	0.682663	0.930059	2.76291	0.724956	0.49207
3	13	7	6	0.105634	0.434824	0.0195166	0.252016	1.66226	0.063744	-0.95585	0.696317	-2.01653	-1.54438	-0.839141	0.98432	-0.0980024	0.258823	2.43545	-1.07033	-0.881501	1.28857	-0.819321	0.51021	1.19928	-0.692281
3	13	8	6	0.208038	-0.051315	0.381013	0.796924	-0.754333	-0.261503	0.94836	0.399866	0.172183	0.683964	0.511557	-0.12301	0.714718	0.951704	0.827563	-0.755898	0.0548044	-1.41914	-0.507788	2.16597	2.25364	0.151522
3	13	9	6	0.477716	1.39582	-0.192499	-0.0174645	-0.868306	-0.933376	0.343306	1.66509	0.434818	-0.916519	-0.89034	-0.841731	1.18041	1.63548	-1.84215	-0.359255	0.289575	-0.492129	-0.444336	0.587694	0.873274	-1.01099
3	13	10	6	2.30853	0.502711	0.0396528	0.0296735	1.1062	0.657837	1.29561	1.35133	-0.669265	1.44948	1.85315	-1.24214	0.954946	1.11917	-0.273723	0.974226	1.169	-1.20473	-0.793396	0.568605	1.59871	0.315567
3	16	1	6	1.01692	0.634992	1.27318	1.30561	-0.671992	1.68985	-1.06468	-0.0557851	-0.671244	-0.569908	-0.87035	-1.19177	-0.756279	0.395804	0.677554	0.33901	1.73449	0.755039	-0.74021	0.194883	0.720822	0.658714
3	16	2	6	2.78555	-0.393132	0.631423	-1.05902	0.478935	0.547963	-0.0828769	2.0617	1.44841	2.15849	1.49564	0.484842	1.57051	2.08736	1.95463	1.83071	-0.0538091	-0.0654719	0.285355	-0.878547	-1.0883	-1.52701
3	16	3	6	-0.344075	-1.0138	0.654185	0.109306	-0.765406	0.857887	-0.687331	-0.281588	-0.576147	-1.75733	-1.88611	0.00207126	2.02743	1.14751	2.1112	-1.15347	-0.813229	-0.386654	1.55685	1.14036	-0.450471	-0.617052
3	16	4	6	1.98125	2.23904	1.95596	1.26116	0.804191	-1.06581	-0.786477	-0.970705	-1.53301	0.879845	0.108628	0.0295756	0.56	-0.0984531	0.132126	0.781722	-0.190459	0.272522	0.0777786	-1.01154	1.74438	-0.715307
3	16	5	6	-1.00777	1.38599	0.604328	0.612514	-0.0305704	0.308814	-1.43436	0.769045	0.363677	1.82474	0.248403	0.284259	0.681165	0.158028	1.05383	1.04882	1.57186	-0.399703	0.903674	1.67549	0.389502	0.589963
3	16	6	6	-0.0436116	1.20118	0.874708	-0.527843	-1.20983	-0.33093	0.169137	0.436091	-0.172521	3.79634	-0.00942309	-0.336263	1.36255	0.113519	0.758106	-1.5892	-0.300512	1.19842	0.578674	-0.15821	1.00693	-0.551459
3	16	7	6	0.429829	0.670512	0.404754	1.46618	0.295311	0.66569	0.367629	2.88135	0.561136	-0.709126	0.259839	0.280852	-0.0543822	1.12554	-0.00582948	-0.0833408	1.50549	-0.382086	-0.139262	1.30191	0.411953	-1.01585
3	16	8	6	-0.854962	1.3114	-0.126217	0.892923	-0.311295	1.39938	-0.730548	1.22056	0.0559792	0.00306167	-0.108198	1.26873	0.320938	2.08697	-0.059826	-1.15351	0.406786	0.676138	0.998777	-1.48116	1.91438	-0.0357375
3	16	9	6	0.460406	0.15347	2.51031	0.138275	1.06955	-2.397	-0.775775	-0.63675	-0.525715	-0.537004	0.936351	-0.967035	0.758279	0.64636	0.434751	-0.918638	0.277435	1.14255	-0.731673	1.02317	-0.714866	-0.0428739
3	16	10	6	1.33702	0.776038	1.17762	-0.370768	0.469945	-1.2978	0.429462	-0.259918	2.29856	0.153732	0.945391	0.916129	-0.333249	0.927484	0.770163	1.07918	0.771339	0.438773	1.91466	-0.0514181	1.77588	0.553898
3	17	1	6	0.263992	0.791088	1.5741	-1.30821	-0.250017	1.81016	-0.262758	0.0352382	2.08375	0.77426	0.889322	-0.987922	0.4203	-0.630629	-0.139932	-0.02297	0.607263	1.51999	0.680501	3.42684	1.59814	1.71238
3	17	2	6	1.04209	0.896329	-0.954843	0.41878	1.55839	2.94628	1.70136	1.09532	-0.252327	0.441003	-0.360903	-1.0722	-0.863925	0.830178	2.20302	0.0688559	1.00754	0.758794	1.33708	0.219357	-0.0899625	0.811238
3	17	3	6	-0.420617	0.119142	0.872648	0.384345	0.503428	-1.19356	1.49673	-0.435523	2.19599	0.891742	1.09871	-1.41452	1.16231	-0.735753	1.03797	0.364077	-0.0526123	2.30908	0.820705	1.18762	0.716952	-0.613005
3	17	4	6	-1.50366	-0.0704904	0.797025	0.357864	-0.910834	1.05633	0.182744	1.82278	0.0440634	0.922187	0.302833	-0.293415	0.685113	1.40892	-0.379914	0.486238	1.29508	0.945843	1.49003	2.17197	2.52437	0.227506
3	17	5	6	0.540866	1.70202	1.48171	0.0641106	-0.281967	0.400522	-1.83531	0.457348	1.0862	-0.874239	0.410104	-0.282667	-0.635979	1.03484	-0.561502	-0.228334	-0.287242	0.814021	-1.41102	0.850147	-0.107685	1.61121
3	17	6	6	0.90509	1.02529	-0.743998	-0.450342	-1.77927	-0.588343	-0.290957	1.63548	-0.556965	0.811828	0.244537	-0.123331	-0.670959	0.435675	1.79212	-2.21912	0.639149	0.422484	1.54205	0.967418	-0.444367	0.170092
3	17	7	6	-0.23299	-0.435476	0.0662703	-0.45448	0.424408	-0.811209	0.92752	-0.449033	0.68942	0.684385	1.75475	0.224473	2.83635	0.506862	1.00942	-0.1575	1.275	-0.734815	-1.80294	0.244852	1.27551	0.850087
3	17	8	6	-0.459017	0.407244	0.314211	-0.342366	1.07837	2.07625	0.746237	-0.678316	1.297	-0.473387	-0.580906	1.08938	0.0205709	-1.21647	-0.953229	-2.21971	0.0369661	0.818474	1.06467	0.308838	-0.0157134	1.33464
3	17	9	6	1.29809	0.300776	-0.334119	-0.63671	-0.355719	-0.446417	0.373076	1.78576	-0.531386	-0.284417	1.08149	0.272767	-0.801712	-1.04056	-1.27916	0.130203	1.16769	1.36606	0.794528	-0.550489	-0.361083	0.179636
3	17	10	6	1.21669	-2.34392	0.632802	-0.173411	0.235214	-1.55915	0.463264	0.337284	1.50481	0.0740484	0.14538	1.87768	0.796078	1.51432	-1.07762	0.647375	-1.29162	0.491876	-0.467641	0.776167	0.647151	0.613153
3	18	1	6	0.713649	1.48456	1.62313	1.42152	-0.0723558	-1.84104	-0.0381403	0.485685	1.63976	0.131602	0.38343	-1.35487	1.33803	0.718214	-0.277615	0.112231	1.33794	0.447986	-1.28887	1.2766	0.740954	2.36688
3	18	2	6	1.48871	0.349909	-1.26157	0.815454	-0.320563	1.22368	-0.852913	2.62608	2.04185	1.08253	0.084318	0.847321	1.10495	0.441185	1.63729	0.565562	-2.08169	1.82846	-0.0706946	2.27788	1.65465	1.26172
3	18	3	6	0.364799	-0.137859	-1.18441	1.48336	-0.765119	0.914226	-2.09566	0.770332	1.30565	0.467873	1.05964	-0.427639	1.19213	1.62885	0.66024	-0.0913222	-0.339096	-0.179755	-0.659948	1.62327	0.710961	0.574692
3	18	4	6	1.64962	-0.287316	2.05383	0.261984	-0.400875	-0.601609	-0.596525	0.334818	2.00199	2.0593	0.687815	2.02787	-0.515157	1.10558	0.979196	0.531724	-1.42272	-0.0284607	0.483548	1.59166	1.81037	0.44426
3	18	5	6	1.77316	0.7473	1.11687	-1.59615	0.220293	1.49401	1.29523	1.13553	1.44641	1.07191	0.9977	-0.0715381	1.13075	1.3863	0.635182	0.495345	-0.0341746	0.0497323	0.977991	0.71839	3.40033	0.551309
3	18	6	6	1.51184	-0.635556	0.538934	1.03478	-0.0350287	-1.17576	1.58649	2.81791	1.67977	-0.0781445	0.0737674	1.77294	2.01339	0.701095	-0.737807	-0.0300833	0.29453	0.300076	-0.248431	3.73207	1.72342	1.07658
3	18	7	6	-1.46121	0.600411	0.0154234	1.29565	-0.0306231	-1.62812	-0.0700486	0.180676	-0.428141	0.653751	0.874351	-1.84272	1.41387	0.950049	2.04628	-0.0350782	-0.561025	1.92144	0.992974	2.03864	0.606641	1.43337
3	18	8	6	1.56863	0.505986	0.450917	0.258154	-1.58171	0.653478	1.62876	0.6331	-0.497361	0.893049	-0.547188	0.344708	1.72876	0.737188	0.953139	-0.438794	-2.60644	0.10072	-0.496178	1.93592	1.10135	0.677701
3	18	9	6	0.485759	0.500758	-0.316761	0.680954	-0.221329	-0.447847	0.227281	0.497301	1.01103	0.11842	2.13926	1.66672	0.844155	0.848932	1.01421	-1.55862	0.944918	-1.88184	-0.0733699	1.05857	1.59453	0.615429
3	18	10	6	-0.871804	1.5114	0.208014	0.0278608	1.19632	1.03872	-1.05072	0.157541	0.994383	3.48277	1.75661	0.808913	1.57779	2.666	0.905145	1.00482	0.347156	-1.21611	-0.522797	-0.496666	1.38145	0.385247
3	19	1	6	0.703061	0.934669	0.368228	0.94586	-0.60806	-2.38138	-1.12191	1.82016	0.146289	0.834243	-0.43655	0.822065	-1.72283	-1.48696	0.201076	-0.645142	-0.195538	-0.911562	1.4871	1.28224	0.243662	-0.214777
3	19	2	6	0.33658	1.03765	0.936563	-0.340705	0.527056	-0.272647	0.941005	1.59199	-0.624757	0.851407	-0.0356696	0.724306	0.623368	0.228542	1.08055	0.402364	-0.0845517	-0.0886215	-1.33268	0.523975	0.520805	-0.447168
3	19	3	6	0.292709	1.05181	0.131384	1.17278	-3.36112	1.50348	0.806897	0.182294	0.422725	-0.273838	1.29234	0.130971	0.058962	-0.598541	2.37695	1.60946	0.735348	-0.476905	1.39361	0.028967	0.367785	0.373323
3	19	4	6	0.866793	0.124574	0.370932	0.634445	-1.53946	1.48059	-0.0710386	-0.698766	0.114607	0.726719	-0.82509	1.86875	-0.215181	0.524242	-1.50021	0.374705	-0.319432	1.52162	-0.760804	1.09075	-1.49777	-0.209913
3	19	5	6	1.87724	-0.109601	-0.323133	0.0707623	0.194843	-1.20238	1.18279	0.544805	1.77393	0.271967	1.10177	1.49349	-1.97948	2.41273	0.12334	1.26756	1.36648	0.0581454	-0.224458	-0.00524332	0.108162	1.35194
3	19	6	6	0.835594	1.63294	-0.0483038	0.915724	0.756684	-0.294632	0.110674	2.11932	0.729444	0.286213	-0.795625	1.50188	0.292112	2.2551	-0.554099	-0.637968	-0.243558	0.446363	-0.371665	1.82077	-0.332138	-1.30014
3	19	7	6	0.0220368	-0.913495	-0.394407	0.948187	0.0849571	-0.377294	0.0543169	0.242335	0.20543	-1.23217	-0.456611	0.0173865	-0.293093	1.05448	1.28969	0.999507	0.0572391	-0.367647	0.103504	-0.944685	1.01647	0.184799
3	19	8	6	-0.211203	0.272942	-0.665754	2.00606	0.214945	1.19976	1.55603	1.69434	-1.75412	1.07029	-0.537304	1.64823	1.24002	0.431793	0.543585	-0.659433	-0.889584	0.656168	0.852292	0.0940175	1.82714	0.287856
3	19	9	6	0.216762	1.01536	-1.79177	0.349499	-0.521593	0.0336742	0.594799	0.498138	0.75433	0.201328	0.48426	1.28033	0.610053	0.167379	0.0838913	-1.98744	1.26416	1.44168	-0.291245	2.58205	-1.97802	0.765277
3	19	10	6	-1.04544	1.86171	0.766766	0.773443	0.259112	-1.04518	1.27579	-0.0253786	0.691672	-0.883172	0.259732	-0.259348	0.938545	-1.2875	-0.0813557	0.13954	-0.994798	-0.425342	1.59838	-1.30174	0.128681	0.671476
3	1	1	7	0.137715	1.91984	0.91683	0.190298	0.639222	0.0694488	-1.01216	-2.79641	2.00823	-0.524195	0.171297	-1.95607	1.47852	1.22043	2.10166	0.0176166	0.320285	0.507461	-0.247727	0.54626	0.0524591	0.0364501
3	1	2	7	0.775596	0.0385073	0.123619	1.16433	-1.19305	0.738293	-0.549851	-0.277301	-0.682013	-0.198069	0.249632	1.10043	0.0836167	-0.856105	-0.0109995	0.364931	-0.446033	0.376625	-2.18932	1.01369	0.685633	0.866955
3	1	3	7	0.133441	1.25493	0.377762	-0.501616	0.374235	0.108646	1.50654	-0.171346	-1.90857	-0.130089	-0.0614905	-0.236985	0.951594	0.530697	1.23848	0.889361	1.37473	0.627733	-0.42688	-0.149687	0.571042	-0.0922337
3	1	4	7	-1.91232	1.70595	1.93566	-0.437584	1.856	-0.135222	1.15064	-0.769794	0.622827	0.51106	-0.452536	-0.640344	0.116695	-0.729943	0.460802	0.182729	-0.48721	1.62191	-0.0619767	2.16984	1.66961	-0.525397
3	1	5	7	-0.844827	1.01104	0.143296	-0.941421	-0.662395	-0.238468	-1.79919	-0.366661	0.584361	0.813116	0.474088	-0.425914	-1.11479	2.83858	-0.175894	-0.344171	2.20996	0.0623213	0.233358	1.10639	1.89651	1.01179
3	1	6	7	1.12895	-0.147474	0.4202	1.02973	0.065716	1.5585	-0.265416	0.137676	0.261854	-0.407032	0.395434	0.803149	1.60445	0.488525	0.694079	-1.48073	0.409221	1.2111	2.50686	0.113886	-0.771303	1.44825
3	1	7	7	0.448937	-0.781242	0.380789	0.300211	0.621646	0.0339377	2.31132	0.0843961	-0.208794	0.365742	-0.931745	0.922723	1.09084	1.51697	1.54368	-2.68966	-0.226861	-0.248869	0.0625567	2.55275	0.287881	-0.0156488
3	1	8	7	1.12261	-0.730754	1.31409	-0.736013	0.522659	-0.859333	0.911013	0.820114	0.0532753	-1.27318	0.976336	0.933789	-0.105638	0.389828	-1.02158	-0.357457	-0.114685	1.59525	-0.271605	-0.61077	0.378327	0.428002
3	1	9	7	0.963011	1.66659	0.673326	1.1384	0.666276	-2.17075	1.25174	0.499418	-1.04389	0.0102804	-0.338274	-0.158185	0.430023	1.6303	-0.0845618	0.86317	3.34128	0.224348	-0.0978686	1.882	-0.815626	-0.00995061
3	1	10	7	-1.05178	0.185208	1.40962	1.27176	0.132954	-0.235579	1.1217	1.23556	-0.64446	0.424023	1.49886	-1.41871	-0.586422	-2.64722	0.749446	-0.0247223	1.02561	1.9669	-1.89141	-0.186024	2.28312	-0.225183
3	3	1	7	0.913312	0.589724	1.40473	0.720762	0.229268	0.265353	-0.850389	1.70957	0.892759	0.592499	1.49275	0.149261	0.531377	1.71643	-0.726408	1.31812	-0.300035	-0.19728	-0.288173	-0.055201	1.43937	-0.693144
3	3	2	7	-0.876394	0.57442	-0.231149	0.91989	-0.539048	-0.736234	-0.52346	-0.147622	-0.642283	2.02031	-0.427869	-0.274273	-0.151148	1.49761	2.55525	0.892151	-0.00186216	-0.278033	0.782692	1.5015	-0.215104	-0.602554
3	3	3	7	0.399282	0.117932	1.2428	0.968093	-0.213932	-0.936465	0.309205	1.72545	0.478819	0.556159	1.18192	1.26382	-0.953023	-0.791027	1.51679	1.67749	1.76026	0.519599	0.336999	1.20267	1.35837	1.32474
3	3	4	7	1.92647	0.112969	1.32239	2.13492	0.360074	-0.178479	0.602716	-0.304743	1.01541	0.838199	-0.0804304	-0.872818	0.557064	0.181925	0.171464	1.41447	1.38005	0.00753597	1.35649	0.264381	1.75025	0.587265
3	3	5	7	-1.1089	0.522671	1.23934	2.00013	-0.0619031	0.968163	1.50465	0.897107	0.190325	1.99198	1.36068	1.16682	2.44623	1.89153	2.10118	0.936743	1.08976	0.896245	-0.838179	1.05115	-0.410082	1.67729
3	3	6	7	-0.741397	1.58923	2.32371	-0.0614011	0.46734	-0.679376	0.898236	-0.574343	1.42765	-1.16116	-0.714991	-0.272096	0.121109	-0.29977	-0.951557	0.602447	-0.464384	-0.556784	-0.159873	0.81477	0.859168	-0.11332
3	3	7	7	0.230066	1.03434	0.623175	0.864262	-0.218789	0.640744	1.8624	0.351698	1.96906	1.36291	0.637017	0.133073	-0.0235689	-1.32626	1.06121	0.0183916	-0.611549	-0.568935	1.03781	2.08803	0.026405	0.218591
3	3	8	7	0.590719	0.219645	0.171635	-0.880227	1.20657	-1.83131	0.524832	0.890973	0.263147	0.67053	1.88374	0.00112311	0.260105	0.497151	0.594755	2.92433	1.2527	1.41528	1.75277	1.20109	0.977163	0.810452
3	3	9	7	-1.52786	2.07443	1.7337	0.751595	-0.574412	-1.13876	-0.814756	-0.862954	1.24613	0.725276	0.565394	0.272946	1.13582	-1.05949	-0.849392	0.399195	0.165509	0.374743	0.0478599	0.756422	-0.234281	1.67117
3	3	10	7	0.363758	0.0207177	0.469065	0.496634	-0.693201	0.815234	-0.786707	-0.360275	1.31968	0.700831	0.742919	1.30434	1.56939	1.49287	1.18729	0.533585	1.42255	-0.123158	1.4877	-0.144035	-1.26516	0.206635
3	4	1	7	1.2676	0.892873	-0.747802	-0.900206	0.664464	-1.49001	-0.0128987	0.0278835	0.228003	0.811596	1.36379	-0.618392	1.7329	-0.439976	0.656264	-1.17431	0.435139	0.221124	0.410752	0.505252	1.22817	-0.36639
3	4	2	7	1.02035	-0.922912	0.299292	1.30657	0.245438	0.923834	0.0948096	0.279736	-0.0417174	1.31764	-0.82728	0.0786891	-0.637168	-0.978399	0.2841	-1.17109	0.131714	-0.0439749	0.131652	1.60438	1.17879	-0.0235276
3	4	3	7	0.90931	1.64287	0.569961	-0.24152	-0.714414	-0.0363491	-0.305927	1.5127	1.59196	0.87915	0.324472	-0.117088	-2.15569	1.08792	0.847736	-0.22124	1.37085	0.893683	-0.53978	0.667211	1.41666	-0.346717
3	4	4	7	0.199309	0.0837539	0.511693	0.962519	-1.00511	1.19107	-0.563005	0.829718	2.08423	0.45658	0.839448	2.4367	0.295922	0.113746	0.0521858	-2.04986	0.438667	0.339529	0.0811628	1.1522	0.748511	0.0230809
3	4	5	7	0.377502	0.361138	1.61842	0.80635	-0.566394	-0.875281	0.10957	1.0047	0.987275	0.686298	0.291491	-0.211214	0.305529	0.14256	0.851706	-0.805047	0.842385	0.455683	-0.269843	-0.272962	-0.277711	0.190094
3	4	6	7	-0.429287	-0.138354	0.953823	-0.204864	-0.983344	-2.45028	0.694351	1.09856	0.495049	-0.142063	0.775882	-0.309356	2.21443	-0.146052	-0.679899	0.205401	-0.291315	-1.61515	-0.624515	0.545443	0.679832	-1.31463
3	4	7	7	1.15185	1.20462	-0.857204	0.352038	-0.0177511	0.958583	-0.229836	1.34847	0.849791	0.971163	0.179932	-0.180705	-0.876278	0.809262	-0.160851	-1.43407	0.553733	0.728463	-1.12047	0.440744	1.27435	1.11971
3	4	8	7	1.68072	0.558664	-0.489623	-0.62284	-1.12338	1.51139	-0.581634	2.39429	1.05744	1.82412	1.79905	-0.665443	1.4339	2.21388	1.23723	0.415615	0.403683	-0.00216893	-0.422122	1.6498	1.03754	-1.10599
3	4	9	7	0.168604	-0.332138	-0.864924	0.405678	-0.550444	0.869171	-0.318809	1.47174	1.88003	-0.268032	0.247633	2.26173	1.2973	-1.28484	-0.00945067	0.886208	2.02223	-0.442579	0.121705	-0.633014	1.03949	-0.626776
3	4	10	7	0.661339	0.720135	-0.357759	0.472665	0.71821	1.24337	0.884849	1.40347	0.727086	0.813983	1.35418	2.15154	1.05339	1.9437	-0.468826	-0.918134	-1.79442	0.134126	-0.189371	0.327122	0.851367	2.0471
3	10	1	7	0.986602	0.583881	1.69431	-0.111446	-0.176075	-0.000998652	1.31864	-0.00991665	0.64106	-0.446303	1.208	-1.71569	-0.32341	0.394931	1.16646	1.21374	-0.0898377	0.0731163	0.0083578	-0.889957	2.3748	2.04753
3	10	2	7	0.868548	3.34473	-0.000107105	1.69974	0.698749	1.55285	2.04847	1.42372	1.54529	1.04218	-0.0560246	0.292754	1.85204	-0.0134851	2.75227	0.6449	0.770566	0.58555	1.1116	2.42396	1.75553	-0.954183
3	10	3	7	0.107276	1.31289	0.81856	0.736097	-0.781048	-1.21093	-0.74304	0.110636	-1.966	-2.31882	0.66751	-1.31117	1.90562	0.0200385	0.358905	1.15393	0.738425	0.51826	2.1856	-0.0518973	1.03294	0.854072
3	10	4	7	1.08897	0.953643	0.863442	1.10877	2.93031	1.67289	1.81936	-0.16601	0.0997683	1.64187	0.466469	1.80201	2.0007	1.17532	1.57348	0.857944	1.21254	1.4294	1.43884	0.537936	0.635337	2.59534
3	10	5	7	-0.0848452	-0.74143	2.07809	0.584876	-0.0727447	0.540314	0.0802893	2.42708	2.35038	-0.235931	0.0668832	1.6779	1.29009	1.31649	0.57843	0.961073	0.230169	-0.10775	0.819104	-1.04903	2.88005	0.76302
3	10	6	7	0.986774	1.44101	0.697941	1.55062	-0.498562	1.50951	0.870729	0.0963335	0.969231	1.32564	-1.64768	0.462123	0.650559	1.9934	-0.564223	1.07527	-0.904874	1.81953	1.74857	0.497548	0.767354	2.07274
3	10	7	7	1.23087	-0.256209	0.677506	2.00895	1.07816	1.52832	0.0765861	0.579051	0.0618936	-0.0802947	1.10406	-1.14667	-0.0287432	-1.21568	0.28634	-0.0275621	2.19265	1.6804	1.20438	-0.584162	1.18968	2.13786
3	10	8	7	0.85914	2.02511	1.51525	0.660213	-0.0559429	0.103343	1.44268	1.53024	0.483321	0.219702	-0.0527366	0.468814	0.359517	-0.0188437	1.65847	1.4728	1.12367	1.51746	1.50628	0.673002	2.42075	0.576867
3	10	9	7	0.727642	-1.43313	1.65757	-1.38114	2.50555	-1.25176	1.63018	0.315811	2.32464	1.79082	1.38655	-0.241226	1.18181	0.397583	-1.10535	0.948546	1.1386	0.211155	-1.64786	-0.450184	0.674721	-0.0113531
3	10	10	7	0.330634	-0.253046	1.61859	0.807338	0.0921361	0.452945	0.106475	0.629201	1.51863	1.60902	0.253073	1.34901	0.0194158	0.789403	2.29813	-0.248038	2.34875	1.36967	0.844453	2.90151	0.692621	0.892631
3	11	1	7	-0.416588	-0.679601	2.33771	-1.01383	-0.577596	-1.24246	0.346424	-0.208873	1.06322	0.760116	1.28128	-0.589789	0.0427755	0.263676	1.63678	0.0934944	0.574796	1.77489	-0.293901	-0.492425	0.103888	1.25075
3	11	2	7	1.22083	0.254602	-1.31611	-1.0687	0.89168	1.93114	-1.3374	-0.0217113	2.31531	0.861611	-0.0764483	-1.06503	-0.00291485	0.0770389	0.541824	0.243539	-0.989574	1.24864	0.815621	0.826569	1.10875	-0.762532
3	11	3	7	0.92923	0.65025	1.32027	0.42653	-0.571005	-0.886461	-0.811151	-0.514872	-0.882866	0.099341	-0.398038	-0.887917	-0.376329	-0.0966539	1.27436	0.160662	0.94763	0.104227	-0.575059	1.09329	1.03614	0.605717
3	11	4	7	-0.644523	0.917154	1.13609	1.99538	-1.11044	0.767829	0.462802	0.816246	0.240803	0.044537	0.924364	0.594278	-0.773077	-0.376532	0.107224	-0.00452761	-0.301905	-0.258113	-0.525948	-0.353142	0.859179	1.3069
3	11	5	7	0.121704	-0.782463	-0.380049	1.10464	-0.303279	0.239162	-1.11272	0.624136	1.33601	0.425652	1.0302	0.719539	-1.27201	0.716842	1.38759	0.275291	-1.50122	-0.192226	0.892524	-0.328234	0.0534254	0.933538
3	11	6	7	-0.274989	0.0262309	-1.28615	-0.748336	0.789063	-0.0825102	0.862136	1.32216	-0.0450806	-0.116783	0.589218	0.0956221	-0.491422	2.37868	0.187062	1.21718	1.91787	-0.657133	0.597433	0.622112	-0.227083	-1.30267
3	11	7	7	-2.56201	0.628241	-0.279025	0.375903	0.876993	0.934082	1.62801	-0.515048	-0.000635014	1.08448	0.150954	0.46318	1.21951	0.690726	1.36541	0.00635596	0.208349	-0.209255	-0.876307	1.18677	0.707587	-0.400745
3	11	8	7	-0.287731	0.645823	1.67165	1.37465	0.711778	-0.83723	-1.12619	0.277776	0.256583	0.330102	0.858554	-1.12404	-1.37902	2.05117	-0.00633717	-0.878027	-0.986857	-2.31937	-0.357514	0.290834	0.637377	0.306852
3	11	9	7	0.247138	0.159638	-0.835724	-0.477609	-0.798474	-0.286553	0.0382698	0.710991	1.65401	-0.458175	-0.334623	-1.0839	-0.817319	0.944426	-0.332462	1.24277	0.951488	-1.44085	-2.95886	0.955801	-1.90445	0.641049
3	11	10	7	-0.178428	0.146687	-1.77687	-0.626358	0.630127	1.84169	-0.236535	1.83946	-1.27666	0.505167	0.113827	-2.6674	1.23366	1.3894	0.402414	-0.728185	-0.804542	-0.694922	1.25146	1.95642	2.22035	0.372673
3	12	1	7	2.14288	1.61067	0.62479	0.479576	-0.0413756	-0.94162	0.148448	0.952987	0.695961	1.97378	-0.00259056	1.13814	0.0311609	0.00229728	1.98462	1.29311	0.944912	0.130627	0.241165	1.22227	0.875156	1.51065
3	12	2	7	1.35641	0.44888	1.96897	0.544176	1.68696	2.99287	-0.442541	0.762424	1.43184	-0.681305	-0.0797158	0.820521	-0.663223	2.01872	0.404731	-0.989669	-0.494538	1.30219	-1.25944	1.08245	0.156115	1.03894
3	12	3	7	-0.760919	1.69142	1.51598	0.924989	0.185469	-0.455928	0.654652	0.950538	1.25371	0.644285	0.774382	-1.42428	1.6809	2.55414	1.85131	0.118547	-0.379785	-0.334709	0.685596	0.903893	0.850254	2.37776
3	12	4	7	-0.645638	1.45082	0.814648	0.554768	0.0690153	0.389316	-0.111848	1.88345	2.42691	0.0116897	-1.02391	-1.28842	0.509084	0.596031	-0.0643087	2.65353	1.00879	-0.0158735	-0.418836	-0.0629648	1.84681	1.15556
3	12	5	7	-1.0831	-0.344771	0.113282	1.36719	-0.348936	0.912702	0.54938	0.973583	1.35229	0.516874	0.583614	-0.36027	-0.63605	0.768359	1.43442	0.546959	0.425721	-1.07307	-1.15279	0.0969294	0.985361	-1.17005
3	12	6	7	1.14747	1.59219	-0.0357584	-0.955373	-0.0102672	-0.761741	0.676328	2.68151	0.31267	-1.04509	0.216757	-0.364681	1.03131	1.81715	0.921636	1.22878	0.0836314	0.766741	1.3157	0.827349	0.460066	0.15991
3	12	7	7	0.740994	-0.0432837	-0.618677	0.216979	-0.255009	0.195597	2.41517	1.90878	0.606766	0.398947	-0.257866	0.576612	0.361982	0.566182	1.74388	1.85497	0.367578	-1.23347	2.01428	-1.68286	0.698841	2.01947
3	12	8	7	0.096796	1.41833	0.327918	0.723264	0.126758	-2.56229	-1.15311	-0.512433	1.27073	0.894488	0.636821	0.458449	0.64745	2.35391	1.28167	0.695343	-0.92958	-0.868991	0.696196	0.655148	0.692316	-0.756312
3	12	9	7	1.01746	0.0484235	1.22425	-0.23574	0.144728	-0.464693	-0.732996	1.59081	1.7229	0.191147	0.0841387	0.202734	0.168731	0.168192	1.1428	0.341712	0.933395	0.330945	0.0906309	1.34633	-0.368935	-0.269227
3	12	10	7	0.599637	0.0308451	1.84515	0.608084	2.62804	-0.057003	-0.535957	0.520284	1.207	0.0843231	1.0463	-0.61636	-0.609798	1.01789	1.24891	-1.18808	-1.06604	-0.574631	0.43599	1.74451	1.37489	0.970442
3	13	1	7	-0.802136	1.97581	0.290471	1.41982	-0.258249	0.411287	-0.56268	0.835338	-0.222563	1.52758	0.500573	0.602507	1.58935	0.57189	1.07793	0.0523916	1.34633	-0.557426	-0.221209	2.13311	2.13681	0.569895
3	13	2	7	1.13466	2.49968	3.3199	-0.752194	-1.46452	0.435977	0.074878	2.08673	1.74155	0.502555	0.866803	-0.608805	1.30328	1.71721	0.199834	-0.539031	-0.459392	0.487905	-0.920432	2.59238	-1.65955	-0.338811
3	13	3	7	1.57892	1.41137	-0.0859415	0.457829	2.15281	-0.928162	0.18666	1.33993	1.80123	-0.355804	-0.787562	0.149779	1.20965	2.55882	1.53234	0.635736	-1.00041	-2.0103	0.26503	-1.78942	2.04567	1.17471
3	13	4	7	1.01048	1.00641	4.6248	0.721619	-2.87052	-2.10767	0.0680482	0.644201	2.42863	-0.667177	0.888261	0.806141	1.45479	0.315292	0.294628	-0.954723	2.22483	0.437702	-0.0630634	-1.68302	2.4383	-0.128714
3	13	5	7	1.39779	-0.155587	-0.596765	0.750475	1.08613	-2.07432	0.249524	1.47219	1.34657	-0.586824	0.684799	0.461231	-1.00367	-1.16745	1.70371	1.24437	1.45986	0.628858	-0.579849	1.54097	0.991521	2.08654
3	13	6	7	-0.773195	0.276984	-0.296896	0.016395	-0.268342	0.682663	0.930059	2.76291	0.724956	0.49207	-0.0772545	0.309886	0.64311	0.611668	0.613243	1.36468	-1.96758	1.84549	1.07848	2.48162	-0.670189	0.780069
3	13	7	7	-0.0980024	0.258823	2.43545	-1.07033	-0.881501	1.28857	-0.819321	0.51021	1.19928	-0.692281	3.26538	-1.28866	0.141273	1.11397	1.78973	1.85142	-1.7489	0.937609	1.20519	2.30696	-0.562489	-0.764456
3	13	8	7	0.714718	0.951704	0.827563	-0.755898	0.0548044	-1.41914	-0.507788	2.16597	2.25364	0.151522	1.6475	0.731178	0.0339874	-0.522605	1.75777	1.9125	-0.578505	-0.995254	1.35695	0.842243	-1.8324	0.909073
3	13	9	7	1.18041	1.63548	-1.84215	-0.359255	0.289575	-0.492129	-0.444336	0.587694	0.873274	-1.01099	0.352259	-0.197882	1.57297	0.779157	0.173796	0.55194	1.64086	1.67472	1.7612	-0.740476	-0.846149	0.0115204
3	13	10	7	0.954946	1.11917	-0.273723	0.974226	1.169	-1.20473	-0.793396	0.568605	1.59871	0.315567	0.00494649	0.286625	-0.246158	0.876209	-1.31676	-0.0280647	0.495802	-1.39123	1.24192	0.484436	1.20797	1.95481
3	16	1	7	-0.756279	0.395804	0.677554	0.33901	1.73449	0.755039	-0.74021	0.194883	0.720822	0.658714	-0.634842	1.16734	1.33883	1.88907	1.83879	1.20867	-0.278887	0.786068	1.52953	0.749548	0.00515863	-1.42134
3	16	2	7	1.57051	2.08736	1.95463	1.83071	-0.0538091	-0.0654719	0.285355	-0.878547	-1.0883	-1.52701	0.239199	-0.2547	0.34498	0.503358	0.0710035	1.33742	-0.453565	0.231179	0.805663	1.71189	-0.360953	-0.687713
3	16	3	7	2.02743	1.14751	2.1112	-1.15347	-0.813229	-0.386654	1.55685	1.14036	-0.450471	-0.617052	1.84747	-0.67421	-0.348524	0.0878359	1.7332	-0.132664	-0.0314464	1.11264	2.62339	1.78986	-0.100175	0.566103
3	16	4	7	0.56	-0.0984531	0.132126	0.781722	-0.190459	0.272522	0.0777786	-1.01154	1.74438	-0.715307	-0.372011	0.771911	-0.585422	0.780713	-0.595383	1.43634	-0.653921	0.920854	-0.0990676	-0.37412	0.0960131	-0.954474
3	16	5	7	0.681165	0.158028	1.05383	1.04882	1.57186	-0.399703	0.903674	1.67549	0.389502	0.589963	1.91867	-0.0796814	-0.0325439	0.913412	0.845074	0.812077	-0.31181	0.118638	0.155898	1.33942	0.392788	1.36505
3	16	6	7	1.36255	0.113519	0.758106	-1.5892	-0.300512	1.19842	0.578674	-0.15821	1.00693	-0.551459	-1.11215	0.900649	1.1419	2.78058	0.25618	0.50877	-0.477878	1.68784	0.461111	0.153001	-1.09762	0.111063
3	16	7	7	-0.0543822	1.12554	-0.00582948	-0.0833408	1.50549	-0.382086	-0.139262	1.30191	0.411953	-1.01585	-1.10132	0.821871	1.30361	0.291057	1.31027	0.30469	1.42105	1.76974	0.58138	-0.414966	0.173658	0.859855
3	16	8	7	0.320938	2.08697	-0.059826	-1.15351	0.406786	0.676138	0.998777	-1.48116	1.91438	-0.0357375	0.230237	-0.235117	-0.13043	0.223299	0.258291	1.96311	1.42666	1.39164	-0.393346	0.982823	-1.2447	-0.0170492
3	16	9	7	0.758279	0.64636	0.434751	-0.918638	0.277435	1.14255	-0.731673	1.02317	-0.714866	-0.0428739	0.0351981	0.180075	0.0956126	0.424579	1.76536	0.249104	2.66518	0.161086	0.719455	-0.414598	-0.419759	-0.181562
3	16	10	7	-0.333249	0.927484	0.770163	1.07918	0.771339	0.438773	1.91466	-0.0514181	1.77588	0.553898	1.40871	-0.309431	0.30744	-0.366806	0.775724	0.0820361	0.518976	-0.48016	0.23341	-1.6267	0.665491	0.118704
3	17	1	7	0.4203	-0.630629	-0.139932	-0.02297	0.607263	1.51999	0.680501	3.42684	1.59814	1.71238	-0.835215	-0.49053	1.34716	1.10388	1.14185	0.76923	-0.0517981	-0.242397	-0.81233	2.22894	-0.199892	0.611396
3	17	2	7	-0.863925	0.830178	2.20302	0.0688559	1.00754	0.758794	1.33708	0.219357	-0.0899625	0.811238	-0.489501	-1.07645	1.22945	1.47042	0.172869	1.33966	0.453386	-0.144122	0.628453	0.161156	1.10761	-0.421211
3	17	3	7	1.16231	-0.735753	1.03797	0.364077	-0.0526123	2.30908	0.820705	1.18762	0.716952	-0.613005	3.01733	0.905129	-0.099828	-0.996245	1.75748	-0.824757	-0.931508	0.765282	-0.661582	1.37162	0.804556	0.752749
3	17	4	7	0.685113	1.40892	-0.379914	0.486238	1.29508	0.945843	1.49003	2.17197	2.52437	0.227506	1.12803	0.728145	-0.426653	-0.762639	0.486126	1.02818	1.38022	-0.973687	-0.947101	0.337915	0.103572	0.0350136
3	17	5	7	-0.635979	1.03484	-0.561502	-0.228334	-0.287242	0.814021	-1.41102	0.850147	-0.107685	1.61121	0.515495	-1.79068	0.656001	1.28718	0.589123	1.69614	0.453715	-0.0626809	1.02171	-0.0381127	1.31311	-0.0532944
3	17	6	7	-0.670959	0.435675	1.79212	-2.21912	0.639149	0.422484	1.54205	0.967418	-0.444367	0.170092	0.277756	-2.23913	1.41284	1.43233	0.536347	1.459	2.36864	-0.469337	-0.188743	1.07947	1.77829	0.710255
3	17	7	7	2.83635	0.506862	1.00942	-0.1575	1.275	-0.734815	-1.80294	0.244852	1.27551	0.850087	1.1343	0.71158	0.138516	-0.533335	0.891409	-0.228747	0.929029	0.565161	0.270619	1.69293	0.969799	1.28689
3	17	8	7	0.0205709	-1.21647	-0.953229	-2.21971	0.0369661	0.818474	1.06467	0.308838	-0.0157134	1.33464	-0.534301	-0.472515	0.716055	0.523364	-0.0335108	0.948901	-0.0736727	-0.763114	1.30744	1.46073	0.904838	2.42517
3	17	9	7	-0.801712	-1.04056	-1.27916	0.130203	1.16769	1.36606	0.794528	-0.550489	-0.361083	0.179636	1.50367	0.990266	-0.198069	-0.816215	0.0239927	-0.0431079	-2.54066	1.47543	2.58355	0.900132	0.940189	0.756839
3	17	10	7	0.796078	1.51432	-1.07762	0.647375	-1.29162	0.491876	-0.467641	0.776167	0.647151	0.613153	-0.380188	-0.317807	2.2806	0.776799	0.700867	-0.708593	-0.446798	0.259933	0.696281	-1.84839	0.935738	-0.683035
3	18	1	7	1.33803	0.718214	-0.277615	0.112231	1.33794	0.447986	-1.28887	1.2766	0.740954	2.36688	-1.41666	-0.718738	1.45339	1.72199	2.62462	0.701854	1.54219	-2.46943	0.39769	-0.0203742	0.430078	1.95174
3	18	2	7	1.10495	0.441185	1.63729	0.565562	-2.08169	1.82846	-0.0706946	2.27788	1.65465	1.26172	0.481214	1.52765	0.102178	0.607714	-1.45027	1.44904	1.36948	1.49498	0.0184171	0.300889	2.37636	0.555412
3	18	3	7	1.19213	1.62885	0.66024	-0.0913222	-0.339096	-0.179755	-0.659948	1.62327	0.710961	0.574692	-0.0557908	0.0366207	-0.313511	1.22563	-1.01759	1.02532	0.519778	-1.39052	0.377306	1.46618	2.11833	0.770998
[truncated: 4,017 more rows]
